# Supplementary material for: Microenvironment-related gene TNFSF13B predicts poor prognosis in kidney renal clear cell carcinoma
Source: PeerJ. 2020 Jun 30;8:e9453. doi: 10.7717/peerj.9453 (PMC7333652; doi:10.7717/peerj.9453)
Supplement: Supplemental Information 1 [file peerj-08-9453-s001.zip]

Archive with 11 entries (10 files):
- Supplemental Information/
- Supplemental Information/1.scores.xlsx
- Supplemental Information/2.score_survival.xlsx
- Supplemental Information/3.scoers_stage.xlsx
- Supplemental Information/4.DEG.xlsx
- Supplemental Information/5.Interaction_Genes.xlsx
- Supplemental Information/6.GO_KEGG.xlsx
- Supplemental Information/7.MCODE_result.xlsx
- Supplemental Information/8.Prognostic_gene_identified.xlsx
- Supplemental Information/9.GSEA_result.xlsx
- Supplemental Information/decription.docx
