# Supplementary material for: Microenvironment-related gene TNFSF13B predicts poor prognosis in kidney renal clear cell carcinoma
Source: PeerJ. 2020 Jun 30;8:e9453. doi: 10.7717/peerj.9453 (PMC7333652; doi:10.7717/peerj.9453)
Supplement: Supplemental Information 1 [file peerj-08-9453-s001.zip › Supplemental Information/1.scores.xlsx]

## Sheet: 2.scores
ID	StromalScore	ImmuneScore	ESTIMATEScore
TCGA-B0-5707-01A-11R-1541-07	-270.969	739.997	469.028
TCGA-BP-4765-01A-01R-1289-07	798.442	1086.67	1885.11
TCGA-BP-4782-01A-02R-1420-07	825.027	1887.04	2712.07
TCGA-B0-5108-01A-01R-1420-07	1656.12	2580.16	4236.28
TCGA-B8-5165-01A-01R-1420-07	1152.31	1172.66	2324.96
TCGA-B2-3923-01A-02R-A277-07	-631.509	-53.2008	-684.71
TCGA-A3-3343-01A-01R-0864-07	355.213	2095.7	2450.92
TCGA-B0-5100-01A-01R-1420-07	850.154	703.459	1553.61
TCGA-CJ-4869-01A-02R-1426-07	748.727	2728.13	3476.86
TCGA-CJ-4895-01A-01R-1305-07	1434.26	1939.7	3373.96
TCGA-B0-5691-01A-11R-1541-07	1243.85	1389.13	2632.98
TCGA-BP-4352-01A-01R-1289-07	-527.551	255.633	-271.917
TCGA-BP-4801-01A-02R-1420-07	1497.26	1966.01	3463.28
TCGA-BP-4998-01A-01R-1334-07	1389.31	2158.35	3547.65
TCGA-B0-5077-01A-01R-1334-07	345.211	1375.39	1720.6
TCGA-CW-5584-01A-01R-1541-07	864.353	1337.8	2202.15
TCGA-BP-5170-01A-01R-1426-07	1225.85	1530.37	2756.22
TCGA-BP-4340-01A-01R-1289-07	-91.1445	677.571	586.427
TCGA-BP-5180-01A-01R-1426-07	-25.4976	1911.5	1886
TCGA-CJ-4639-01A-02R-1325-07	607.749	1880.74	2488.49
TCGA-CZ-4860-01A-01R-1305-07	510.806	1362.17	1872.98
TCGA-B0-4813-01A-01R-1277-07	337.683	965.831	1303.51
TCGA-BP-4326-01A-01R-1289-07	837.509	1188.76	2026.27
TCGA-BP-5177-01A-01R-1426-07	1152.42	1064.61	2217.03
TCGA-CZ-5984-01A-11R-1672-07	451.937	1751.4	2203.34
TCGA-B8-A54G-01A-11R-A266-07	231.386	3022.27	3253.65
TCGA-CJ-4904-01A-02R-1426-07	846.685	1529.13	2375.81
TCGA-CZ-4853-01A-01R-1426-07	20.1071	1165.74	1185.85
TCGA-B2-5635-01A-01R-A277-07	664.802	1927.11	2591.91
TCGA-B8-4154-01A-01R-1188-07	637.991	1905.55	2543.54
TCGA-B0-4821-01A-01R-1503-07	-238.345	1206.37	968.022
TCGA-B8-4153-01B-11R-1672-07	303.313	1150.3	1453.61
TCGA-CJ-6030-01A-11R-1672-07	1026.3	2687.95	3714.24
TCGA-CZ-5456-01A-01R-1503-07	747.264	1931.96	2679.22
TCGA-CJ-6032-01A-11R-1672-07	336.678	1162.71	1499.39
TCGA-BP-4969-01A-01R-1334-07	95.8998	334.63	430.53
TCGA-B8-5546-01A-01R-1541-07	-683.945	-156.674	-840.619
TCGA-B4-5844-01A-11R-1672-07	694.188	1009.79	1703.98
TCGA-A3-3316-01A-01R-0864-07	1516.08	1506.65	3022.73
TCGA-B8-A54E-01A-11R-A266-07	-600.021	483.72	-116.302
TCGA-BP-4766-01A-01R-1289-07	524.238	1151.31	1675.54
TCGA-B8-5550-01A-01R-1541-07	1479.23	1451.35	2930.58
TCGA-A3-3306-01A-01R-0864-07	46.46	1303.75	1350.21
TCGA-B0-4699-01A-01R-1277-07	507.113	1837.93	2345.04
TCGA-BP-5010-01A-02R-1420-07	1298.89	1473.93	2772.83
TCGA-CJ-6033-01A-11R-1672-07	904.311	1420.61	2324.92
TCGA-B4-5836-01A-11R-1672-07	1007.6	1601.4	2609
TCGA-B0-5699-01A-11R-1541-07	112.227	1460.2	1572.43
TCGA-B0-5711-01A-11R-1672-07	823.041	1605.45	2428.49
TCGA-CZ-5452-01A-01R-1503-07	357.743	2706.66	3064.4
TCGA-B0-5120-01A-01R-1420-07	1289.87	1516.23	2806.1
TCGA-BP-4991-01A-01R-1334-07	829.038	1366.74	2195.78
TCGA-BP-4353-01A-02R-1289-07	1251.95	2179.03	3430.98
TCGA-BP-5009-01A-01R-1334-07	832.831	2046.62	2879.45
TCGA-BP-5006-01A-01R-1334-07	603.078	1337.63	1940.71
TCGA-B8-4619-01A-02R-1325-07	-221.531	79.4362	-142.095
TCGA-BP-4973-01A-01R-1334-07	504.627	1747.9	2252.52
TCGA-A3-3324-01A-02R-1325-07	647.917	1708.78	2356.69
TCGA-B0-4693-01A-01R-1277-07	356.74	2013.47	2370.21
TCGA-BP-4784-01A-01R-1305-07	705.17	689.64	1394.81
TCGA-A3-3308-01A-02R-1325-07	1229.55	1308.38	2537.93
TCGA-BP-4807-01A-01R-1305-07	1261.85	1442.13	2703.98
TCGA-B0-4713-01A-01R-1277-07	57.2109	1416.59	1473.8
TCGA-CZ-5463-01A-01R-1503-07	296.078	1287.84	1583.91
TCGA-6D-AA2E-01A-11R-A37O-07	43.9252	746.16	790.085
TCGA-AK-3447-01A-01R-1766-07	-937.42	292.813	-644.607
TCGA-EU-5904-01A-11R-1672-07	943.815	1372.49	2316.3
TCGA-B8-5158-01A-01R-1420-07	659.376	1956.55	2615.92
TCGA-CJ-4916-01A-01R-1426-07	827.451	2774.81	3602.26
TCGA-A3-A6NI-01A-11R-A33J-07	403.197	1417.57	1820.77
TCGA-BP-4964-01A-01R-1334-07	693.32	1580.7	2274.02
TCGA-B0-5712-01A-11R-1672-07	-83.5284	728.397	644.869
TCGA-BP-4965-01A-01R-1334-07	854.373	1208.21	2062.58
TCGA-A3-3326-01A-01R-0864-07	527.957	2368.86	2896.82
TCGA-A3-3378-01A-02R-1325-07	889.701	2678.84	3568.54
TCGA-B0-4844-01A-01R-1277-07	167.27	1386.63	1553.9
TCGA-AK-3425-01A-02R-1277-07	1223.3	2379.28	3602.58
TCGA-BP-4971-01A-01R-1334-07	1365.44	2392.67	3758.12
TCGA-B8-4620-01A-02R-1325-07	1206.98	1803.33	3010.31
TCGA-BP-4967-01A-01R-1334-07	335.717	973.387	1309.1
TCGA-A3-3372-01A-02R-1325-07	768.554	1586.28	2354.83
TCGA-B0-4834-01A-01R-1305-07	-578.856	-410.785	-989.641
TCGA-BP-4981-01A-01R-1334-07	189.572	1601.62	1791.19
TCGA-B2-5633-01A-01R-1541-07	1005.24	1803.77	2809.02
TCGA-A3-3311-01A-02R-1325-07	920.128	1768.57	2688.7
TCGA-BP-5173-01A-01R-1426-07	666.934	1748.91	2415.85
TCGA-BP-5007-01A-01R-1334-07	451.489	1497.57	1949.06
TCGA-A3-3362-01A-02R-1325-07	869.839	1056.48	1926.32
TCGA-BP-4781-01A-01R-1305-07	870.17	1289.04	2159.21
TCGA-B4-5835-01A-11R-1672-07	-193.32	1170.37	977.052
TCGA-AS-3778-01A-01R-A32Z-07	827.588	1266.44	2094.02
TCGA-CW-6087-01A-11R-1672-07	853.862	3223.99	4077.86
TCGA-B0-4814-01A-01R-1277-07	514.185	925.246	1439.43
TCGA-AK-3465-01A-02R-1325-07	-337.591	-365.885	-703.476
TCGA-BP-4170-01A-02R-1289-07	1086.9	1979.35	3066.25
TCGA-CJ-4643-01A-02R-1325-07	1179.44	1759.34	2938.79
TCGA-BP-4977-01A-01R-1334-07	480.791	1487.64	1968.43
TCGA-EU-5907-01A-11R-1672-07	277.386	540.738	818.124
TCGA-CZ-5451-01A-01R-1503-07	352.032	1453.83	1805.86
TCGA-B0-5400-01A-01R-1503-07	846.292	1931.15	2777.44
TCGA-B8-5551-01A-01R-1541-07	956.818	3135.31	4092.13
TCGA-A3-3346-01A-01R-1766-07	50.6134	2044.24	2094.85
TCGA-A3-3349-01A-01R-1188-07	1361.06	1470.73	2831.79
TCGA-G6-A8L7-01A-11R-A37O-07	-171.491	1085.68	914.185
TCGA-B0-5088-01A-01R-1334-07	1105.77	2078.51	3184.28
TCGA-A3-3387-01A-01R-1541-07	1242.1	1901.24	3143.35
TCGA-BP-4968-01A-01R-1334-07	669.304	1981.77	2651.07
TCGA-CJ-4872-01A-01R-1305-07	1413.58	2055.9	3469.47
TCGA-DV-A4VZ-01A-11R-A266-07	-401.692	24.6514	-377.041
TCGA-CZ-4857-01A-01R-1305-07	816.957	1710.46	2527.42
TCGA-BP-5199-01A-01R-1426-07	1335.27	2523.78	3859.05
TCGA-B0-5098-01A-01R-1420-07	-1433.77	-693.957	-2127.72
TCGA-B0-5104-01A-01R-1420-07	289.314	1127.75	1417.07
TCGA-B0-4945-01A-01R-1420-07	551.118	1034.22	1585.34
TCGA-B0-4842-01A-02R-1420-07	642.253	2284.67	2926.92
TCGA-B0-5121-01A-02R-1420-07	760.888	1850.31	2611.2
TCGA-B0-5696-01A-11R-1541-07	516.192	996.553	1512.75
TCGA-CJ-4918-01A-01R-1426-07	1648.56	1903.15	3551.71
TCGA-BP-4344-01A-01R-1289-07	1288.63	1489.62	2778.25
TCGA-CJ-4892-01A-01R-1305-07	693.036	1949.04	2642.08
TCGA-CJ-4644-01A-02R-1325-07	954.674	1937.65	2892.32
TCGA-BP-5198-01A-01R-1426-07	1345.78	1915.28	3261.06
TCGA-A3-3323-01A-02R-1325-07	1054.72	2007.7	3062.41
TCGA-A3-3329-01A-01R-0864-07	587.982	1749.63	2337.62
TCGA-A3-3319-01A-02R-1325-07	31.4047	1585.69	1617.1
TCGA-BP-4761-01A-01R-1289-07	-210.987	1458.84	1247.86
TCGA-A3-A6NJ-01A-12R-A33J-07	635.837	2302.89	2938.73
TCGA-CW-6093-01A-11R-1672-07	742.599	1055.22	1797.82
TCGA-MM-A84U-01A-11R-A37O-07	912.62	1642.95	2555.57
TCGA-CJ-4637-01A-02R-1325-07	1074.4	3119.49	4193.9
TCGA-A3-3370-01A-02R-1420-07	1081.34	2105.57	3186.91
TCGA-BP-4993-01A-02R-1420-07	1056.76	1543.35	2600.12
TCGA-DV-5576-01A-01R-1541-07	-66.4871	-214.461	-280.948
TCGA-BP-5192-01A-01R-1426-07	119.54	412.586	532.126
TCGA-CJ-4868-01A-01R-1305-07	1550.17	2408.07	3958.24
TCGA-A3-A8OU-01A-11R-A37O-07	648.908	1519.55	2168.46
TCGA-EU-5906-01A-11R-1672-07	977.722	1448.29	2426.01
TCGA-AK-3426-01A-02R-1325-07	1168.9	3306.61	4475.51
TCGA-BP-4163-01A-02R-1325-07	806.039	1702.28	2508.32
TCGA-DV-5565-01A-01R-1541-07	838.537	1282.47	2121.01
TCGA-BP-4158-01A-02R-1289-07	533.198	1104.3	1637.5
TCGA-CJ-4642-01B-01R-1305-07	738.071	807.649	1545.72
TCGA-B0-5692-01A-11R-1541-07	169.913	2361.46	2531.37
TCGA-CJ-4885-01A-01R-1305-07	317.225	897.877	1215.1
TCGA-B4-5834-01A-11R-1672-07	885.383	1129.06	2014.45
TCGA-BP-4770-01A-01R-1503-07	1757.08	1286.97	3044.05
TCGA-B0-4823-01A-02R-1420-07	1165.95	1780.18	2946.14
TCGA-BP-5168-01A-01R-1420-07	419.371	1075.17	1494.54
TCGA-BP-5178-01A-01R-1426-07	794.145	2166.98	2961.12
TCGA-CW-5587-01A-01R-1541-07	1102.24	2493.48	3595.73
TCGA-BP-5201-01A-01R-1426-07	234.563	2004.15	2238.71
TCGA-CW-5590-01A-01R-1541-07	989.255	1590.34	2579.6
TCGA-AS-3777-01A-01R-0864-07	-385.329	362.532	-22.7977
TCGA-B0-4848-01A-01R-1277-07	1007.31	1918.15	2925.46
TCGA-B4-5377-01A-01R-1503-07	538.046	1523.01	2061.05
TCGA-BP-5195-01A-02R-1426-07	1262.24	1555.48	2817.72
TCGA-BP-4354-01A-02R-1289-07	1519.64	2884.05	4403.69
TCGA-BP-4768-01A-01R-1289-07	3.06978	702.862	705.931
TCGA-B8-A54F-01A-11R-A266-07	886.393	1497.16	2383.56
TCGA-BP-5187-01A-01R-1426-07	890.455	1230.79	2121.25
TCGA-AK-3428-01A-02R-1277-07	514.125	1429.5	1943.62
TCGA-BP-4169-01A-02R-1289-07	1585.45	2354.3	3939.75
TCGA-B0-5399-01A-01R-1503-07	866.698	1797.52	2664.22
TCGA-B4-5832-01A-11R-1672-07	1204.35	1398.87	2603.22
TCGA-BP-4176-01A-02R-1289-07	1172.08	2341.52	3513.61
TCGA-B8-4146-01B-11R-1672-07	640.91	1584.14	2225.06
TCGA-BP-4327-01A-01R-1289-07	443.327	1126.23	1569.56
TCGA-BP-5182-01A-01R-1426-07	1700.39	2419.38	4119.78
TCGA-B0-5713-01A-11R-1672-07	528.5	1356.5	1885
TCGA-CJ-4890-01A-01R-1305-07	1967.19	3124.4	5091.59
TCGA-B0-5099-01A-01R-1420-07	-107.188	-9.16119	-116.349
TCGA-B0-5703-01A-11R-1541-07	89.0964	1364.6	1453.69
TCGA-B8-A54J-01A-11R-A33J-07	664.337	1653.94	2318.27
TCGA-BP-4166-01A-02R-1289-07	1131.01	1603.35	2734.36
TCGA-BP-4332-01A-01R-1289-07	693.488	1099.05	1792.53
TCGA-CW-5591-01A-01R-1541-07	546.78	189.477	736.258
TCGA-B0-5084-01A-01R-1334-07	-394.16	802.164	408.005
TCGA-B0-4707-01A-01R-1277-07	29.1186	841.007	870.125
TCGA-B8-5164-01A-01R-1420-07	714.993	2827.59	3542.58
TCGA-B8-5552-01B-11R-1672-07	1496.75	1950.2	3446.95
TCGA-BP-4797-01A-01R-1305-07	1030.39	1951.6	2981.99
TCGA-BP-4759-01A-01R-1289-07	648.15	1326.99	1975.14
TCGA-BP-4347-01A-01R-1289-07	603.305	1154.79	1758.1
TCGA-A3-3376-01A-02R-1420-07	1409.29	1786.16	3195.45
TCGA-CJ-4635-01A-02R-1305-07	817.997	2050.77	2868.77
TCGA-BP-5183-01A-01R-1426-07	125.774	1936.07	2061.85
TCGA-A3-A8OV-01A-11R-A37O-07	140.564	1291.94	1432.5
TCGA-B2-5633-01A-01R-A277-07	905.255	1769.16	2674.42
TCGA-A3-3358-01A-01R-1541-07	943.887	2371.49	3315.37
TCGA-B8-A7U6-01A-12R-A37O-07	818.411	1424.62	2243.03
TCGA-B0-4836-01A-01R-1305-07	859.707	1968.62	2828.33
TCGA-CZ-4861-01A-01R-1305-07	589.431	2531.52	3120.95
TCGA-BP-5181-01A-01R-1426-07	726.368	1253.28	1979.65
TCGA-CZ-5464-01A-01R-1503-07	1113.01	2298.38	3411.39
TCGA-BP-4970-01A-01R-1334-07	1502.37	2163.72	3666.09
TCGA-CZ-5468-01A-01R-1503-07	579.212	1482.41	2061.62
TCGA-B0-5694-01A-11R-1541-07	781.584	1453.33	2234.92
TCGA-B0-5081-01A-01R-1334-07	1301.84	2994.65	4296.49
TCGA-A3-3382-01A-02R-1325-07	558.043	1547.24	2105.28
TCGA-B0-5701-01A-11R-1541-07	208.248	1613.23	1821.47
TCGA-MW-A4EC-01A-11R-A266-07	332.981	1104.12	1437.1
TCGA-B0-5080-01A-01R-1503-07	1504.14	1924.31	3428.44
TCGA-B2-5636-01A-02R-1541-07	837.808	927.648	1765.46
TCGA-CJ-4903-01A-01R-1426-07	858.753	1821.92	2680.67
TCGA-BP-4756-01A-01R-1289-07	-637.323	870.679	233.356
TCGA-CJ-5671-01A-11R-1541-07	1778.24	2548.91	4327.16
TCGA-B0-4828-01A-01R-1277-07	-433.078	1193	759.917
TCGA-B8-5553-01A-01R-1541-07	839.669	1911.31	2750.98
TCGA-CJ-6027-01A-11R-1672-07	410.351	2540.92	2951.27
TCGA-B0-4816-01A-01R-1503-07	1000.77	2243.7	3244.47
TCGA-CZ-4863-01A-01R-1503-07	783.667	2330.03	3113.7
TCGA-BP-4803-01A-01R-1305-07	884.951	1274.04	2158.99
TCGA-CJ-4894-01A-01R-1305-07	707.724	2202.99	2910.71
TCGA-CW-5588-01A-01R-1541-07	1363.88	1778.92	3142.8
TCGA-A3-3325-01A-01R-0864-07	959.741	1525.36	2485.11
TCGA-CJ-4871-01A-01R-1305-07	993.857	1334.88	2328.74
TCGA-CZ-5466-01A-01R-1503-07	807.051	2359.7	3166.76
TCGA-CJ-4640-01A-02R-1325-07	919.745	2324.19	3243.94
TCGA-BP-4762-01A-02R-1289-07	1603.6	1903.71	3507.3
TCGA-B0-5094-01A-01R-1420-07	-187.291	898.942	711.651
TCGA-CZ-5467-01A-01R-1503-07	645.349	1016.45	1661.8
TCGA-AK-3436-01A-02R-1325-07	256.654	996.625	1253.28
TCGA-B2-5639-01A-01R-1541-07	429.047	1771.66	2200.71
TCGA-B8-5159-01A-01R-1420-07	498.86	1356.35	1855.21
TCGA-EU-5905-01A-11R-1672-07	938.868	1225.42	2164.29
TCGA-B0-4824-01A-01R-1277-07	780.068	2258.51	3038.58
TCGA-BP-4962-01A-01R-1334-07	1433.24	2195.38	3628.61
TCGA-A3-3352-01A-01R-0864-07	482.712	1635.47	2118.18
TCGA-CJ-5682-01A-11R-1541-07	1134.02	1323.2	2457.22
TCGA-A3-3374-01A-02R-1325-07	161.617	1925.03	2086.65
TCGA-BP-4329-01A-02R-1289-07	1126.18	1723.7	2849.89
TCGA-B0-5700-01A-11R-1541-07	390.081	1262.73	1652.82
TCGA-B8-4148-01A-02R-1325-07	548.224	2431.29	2979.51
TCGA-B4-5378-01A-01R-1503-07	386.287	551.819	938.106
TCGA-B0-5693-01A-11R-1541-07	652.141	566.072	1218.21
TCGA-B0-4838-01A-01R-1305-07	510.264	2281.07	2791.34
TCGA-B0-5102-01A-01R-1420-07	54.7837	1151.85	1206.64
TCGA-BP-4167-01A-02R-1325-07	1768.61	2807.2	4575.81
TCGA-B0-5095-01A-01R-1420-07	1493.43	1573.17	3066.6
TCGA-BP-4787-01A-01R-1305-07	1533.61	2075.33	3608.94
TCGA-DV-5566-01A-01R-1541-07	371.398	971.637	1343.04
TCGA-B8-5545-01A-01R-1672-07	1496.18	1764.08	3260.26
TCGA-BP-4165-01A-02R-1289-07	579.482	1702.14	2281.62
TCGA-DV-5574-01A-01R-1541-07	1606.38	2328.51	3934.89
TCGA-CZ-5465-01A-01R-1503-07	312.09	804.27	1116.36
TCGA-BP-4985-01A-01R-1334-07	762.311	1419.15	2181.46
TCGA-CW-5583-01A-02R-1541-07	712.52	778.554	1491.07
TCGA-BP-4959-01A-01R-1334-07	795.352	1881.27	2676.62
TCGA-B0-5097-01A-01R-1420-07	1687.96	1931.25	3619.21
TCGA-CW-6090-01A-11R-1672-07	1270.15	2149.04	3419.19
TCGA-B2-4102-01A-02R-1325-07	721.636	2053.1	2774.74
TCGA-BP-5190-01A-01R-1426-07	123.341	1106.32	1229.66
TCGA-BP-4960-01A-01R-1334-07	1017.12	2043.56	3060.68
TCGA-BP-4343-01A-02R-1289-07	1708.47	2297.23	4005.7
TCGA-AK-3458-01A-01R-1503-07	53.9701	1435.06	1489.03
TCGA-CZ-5457-01A-01R-1503-07	722.023	1517.1	2239.13
TCGA-DV-A4VX-01A-11R-A266-07	-444.297	1120.72	676.425
TCGA-A3-A8OX-01A-11R-A37O-07	1059.36	1847.27	2906.63
TCGA-B0-5706-01A-11R-1541-07	736.879	2320.9	3057.78
TCGA-B0-4817-01A-01R-1277-07	-264.04	1970.52	1706.48
TCGA-B0-5709-01A-11R-1541-07	1637.56	2617.03	4254.59
TCGA-BP-5202-01A-02R-1426-07	601.863	1149.53	1751.39
TCGA-CZ-5470-01A-01R-1503-07	605.553	2162.17	2767.72
TCGA-AK-3453-01A-02R-1277-07	184.368	2575.08	2759.45
TCGA-A3-3328-01A-01R-0864-07	-1375.63	-389.805	-1765.43
TCGA-AK-3440-01A-02R-1277-07	-1111.41	-136.713	-1248.12
TCGA-CJ-4882-01A-02R-1426-07	1205.23	2543.56	3748.79
TCGA-A3-A8CQ-01A-11R-A37O-07	716.258	991.65	1707.91
TCGA-BP-4160-01A-02R-1289-07	1116.4	2409.78	3526.18
TCGA-B2-3924-01A-02R-A277-07	701.364	2461.04	3162.4
TCGA-B0-4822-01A-01R-1277-07	994.677	1846.74	2841.42
TCGA-BP-5200-01A-01R-1426-07	1220.34	1859.83	3080.17
TCGA-MM-A564-01A-11R-A266-07	510.255	1212.43	1722.69
TCGA-BP-4972-01A-01R-1334-07	1602.04	1893.26	3495.3
TCGA-AK-3451-01A-02R-1188-07	543.087	1770.12	2313.21
TCGA-B0-4845-01A-01R-1277-07	248.172	868.61	1116.78
TCGA-B2-4099-01A-02R-1188-07	547.251	2128.35	2675.6
TCGA-BP-4345-01A-01R-1289-07	1888.47	2174.09	4062.56
TCGA-B2-3923-01A-02R-1325-07	-684.93	39.1204	-645.81
TCGA-CJ-4891-01A-01R-1305-07	777.013	2123.47	2900.49
TCGA-CZ-5988-01A-11R-1672-07	893.699	1295.46	2189.16
TCGA-CJ-4902-01A-01R-1426-07	1354.66	2096.57	3451.24
TCGA-CJ-4920-01A-01R-1426-07	990.781	1350.46	2341.24
TCGA-BP-5185-01A-01R-1426-07	313.031	1156.42	1469.46
TCGA-CJ-4888-01A-01R-1305-07	1201.77	3046.85	4248.62
TCGA-3Z-A93Z-01A-11R-A37O-07	654.494	1274.37	1928.87
TCGA-BP-5194-01A-02R-1426-07	931.893	1432.81	2364.7
TCGA-A3-3365-01A-01R-0864-07	1098.67	1493.39	2592.06
TCGA-DV-A4W0-01A-11R-A266-07	285.815	766.01	1051.83
TCGA-B0-4846-01A-01R-1277-07	865.184	1906.73	2771.91
TCGA-CJ-5679-01A-11R-1541-07	360.909	501.51	862.419
TCGA-BP-4961-01A-01R-1334-07	916.038	1017.86	1933.9
TCGA-BP-4798-01A-01R-1305-07	1346.92	3094.8	4441.73
TCGA-BP-4963-01A-01R-1334-07	781.077	1990.39	2771.47
TCGA-AK-3460-01A-02R-1277-07	748.242	1453.93	2202.17
TCGA-AK-3450-01A-02R-1277-07	258.804	984.893	1243.7
TCGA-B0-5075-01A-01R-1334-07	293.925	2193.52	2487.44
TCGA-BP-4341-01A-01R-1289-07	169.793	911.008	1080.8
TCGA-B0-5092-01A-01R-1420-07	695.141	2709.52	3404.66
TCGA-BP-4162-01A-02R-1325-07	630.024	2256.07	2886.09
TCGA-B0-4712-01A-01R-1503-07	1050.99	2095.61	3146.6
TCGA-BP-4164-01A-02R-1325-07	-11.4516	805.56	794.109
TCGA-CZ-5454-01A-01R-1503-07	769.863	2244.67	3014.53
TCGA-B0-5697-01A-11R-1541-07	543.047	2270.56	2813.61
TCGA-B0-4841-01A-01R-1277-07	905.113	1335.47	2240.58
TCGA-B2-A4SR-01A-11R-A266-07	654.115	1518.6	2172.71
TCGA-BP-4976-01A-01R-1334-07	489.619	824.811	1314.43
TCGA-BP-5176-01A-01R-1426-07	586.081	1245.03	1831.11
TCGA-B0-4818-01A-01R-1503-07	528.094	1873.52	2401.61
TCGA-B0-4714-01A-01R-1277-07	688.065	2630	3318.07
TCGA-BP-4337-01A-01R-1289-07	1061.14	1198.71	2259.85
TCGA-BP-4989-01A-01R-1334-07	1091.23	3056.91	4148.14
TCGA-BP-4799-01A-01R-1305-07	1000.63	1938.77	2939.41
TCGA-CZ-5462-01A-01R-1503-07	258.919	1847.29	2106.21
TCGA-BP-5191-01A-01R-1426-07	347.333	2838.57	3185.9
TCGA-B2-5635-01A-01R-1541-07	667.007	2189.18	2856.19
TCGA-T7-A92I-01A-11R-A37O-07	-615.347	583.333	-32.0138
TCGA-CJ-4876-01A-01R-1305-07	-231.414	1061.88	830.468
TCGA-CJ-4901-01A-01R-1426-07	1031.61	2969.51	4001.12
TCGA-G6-A8L8-01A-21R-A37O-07	-273.614	704.138	430.524
TCGA-BP-4173-01A-02R-1289-07	1411.35	3328.21	4739.55
TCGA-AK-3434-01A-02R-1277-07	695.066	1648.01	2343.08
TCGA-CJ-4905-01A-02R-1426-07	1270.16	1231.23	2501.39
TCGA-B0-4706-01A-01R-1503-07	240.83	1211.39	1452.22
TCGA-CJ-5686-01A-11R-1672-07	816.595	2007.92	2824.52
TCGA-B8-A54I-01A-21R-A33J-07	591.729	2330.65	2922.38
TCGA-CJ-4893-01A-01R-1305-07	888.092	2036.16	2924.26
TCGA-BP-4795-01A-02R-1420-07	1412.15	1617.88	3030.03
TCGA-CZ-4858-01A-01R-1305-07	487.082	2156.81	2643.89
TCGA-CZ-5987-01A-11R-1672-07	191.111	1818.01	2009.12
TCGA-A3-3373-01A-02R-1420-07	858.27	1220.39	2078.66
TCGA-B2-3923-01B-10R-A277-07	376.121	-123.839	252.282
TCGA-G6-A5PC-01A-11R-A33J-07	-90.1017	1594.41	1504.31
TCGA-B0-5812-01A-11R-1672-07	1191.71	1583.02	2774.73
TCGA-CJ-5683-01A-11R-1541-07	480.532	1024.5	1505.03
TCGA-BP-4331-01A-01R-1289-07	749.906	1899.69	2649.6
TCGA-CZ-5453-01A-01R-1503-07	222.833	397.157	619.99
TCGA-BP-4177-01A-02R-1420-07	365.321	247.787	613.108
TCGA-B2-3924-01A-02R-1325-07	730.964	2681.45	3412.41
TCGA-A3-3357-01A-02R-1420-07	239.466	1853.28	2092.74
TCGA-B8-5549-01A-01R-1541-07	644.024	1610.99	2255.01
TCGA-B0-4810-01A-01R-1503-07	1143.98	2235.76	3379.73
TCGA-CJ-4636-01A-02R-1325-07	1293.53	2392.67	3686.2
TCGA-AK-3455-01A-01R-0864-07	31.3136	2011.11	2042.42
TCGA-A3-A6NN-01A-12R-A33J-07	875.812	1696.1	2571.91
TCGA-G6-A8L6-01A-11R-A37O-07	444.392	1936.94	2381.33
TCGA-B0-4718-01A-01R-1277-07	494.625	1564.67	2059.3
TCGA-BP-4987-01A-01R-1334-07	736.887	1435.11	2172
TCGA-B2-5641-01A-01R-1541-07	781.941	2436.8	3218.74
TCGA-CJ-5676-01A-11R-1541-07	1197.31	2043.08	3240.39
TCGA-BP-4974-01A-01R-1334-07	885.612	1048.59	1934.2
TCGA-B0-4849-01A-01R-1277-07	551.529	1595.53	2147.06
TCGA-BP-4982-01A-01R-1334-07	1277.68	1668.16	2945.84
TCGA-B0-5096-01A-01R-1420-07	945.649	1859.09	2804.74
TCGA-BP-5175-01A-01R-1426-07	460.196	1635.97	2096.17
TCGA-DV-5569-01A-01R-1541-07	837.356	1674.9	2512.26
TCGA-BP-5189-01A-02R-1426-07	1147.79	1823.63	2971.43
TCGA-BP-4790-01A-01R-1305-07	1363.48	2135.74	3499.22
TCGA-BP-4342-01A-01R-1289-07	875.146	1371.93	2247.07
TCGA-BP-4983-01A-01R-1334-07	608.667	2720.08	3328.75
TCGA-B0-4833-01A-01R-1305-07	563.8	1934.71	2498.51
TCGA-CW-5589-01A-01R-1541-07	909.723	1545.53	2455.25
TCGA-CJ-4874-01A-01R-1305-07	787.976	1991.9	2779.88
TCGA-CJ-4887-01A-01R-1305-07	750.441	2559.4	3309.84
TCGA-AK-3456-01A-02R-1325-07	-267.578	950.641	683.063
TCGA-B0-5109-01A-02R-1420-07	337.591	2098.47	2436.06
TCGA-B8-A8YJ-01A-13R-A39I-07	1752.32	2235.78	3988.09
TCGA-BP-5001-01A-01R-1334-07	203.425	1447.26	1650.68
TCGA-B0-4837-01A-01R-1305-07	906.983	1221.44	2128.42
TCGA-B0-4694-01A-01R-1277-07	1256.53	2603.77	3860.29
TCGA-BP-4334-01A-01R-1289-07	-827.015	181.793	-645.222
TCGA-B0-5710-01A-11R-1672-07	826.844	1431.27	2258.11
TCGA-CJ-5681-01A-11R-1541-07	-321.285	272.177	-49.1086
TCGA-B0-4696-01A-01R-1277-07	95.9522	105.101	201.053
TCGA-BP-4775-01A-01R-1289-07	392.012	1408.07	1800.08
TCGA-DV-5568-01A-01R-1541-07	957.679	1771.27	2728.95
TCGA-DV-5575-01A-01R-1541-07	938.85	1636.46	2575.31
TCGA-CZ-4854-01A-01R-1305-07	487.995	1314.84	1802.84
TCGA-CZ-5459-01A-01R-1503-07	451.641	1436.68	1888.32
TCGA-CJ-4641-01A-02R-1325-07	1049.11	2718.79	3767.91
TCGA-B0-4698-01A-01R-1503-07	-339.671	2357.78	2018.11
TCGA-B2-5633-01B-04R-A277-07	1256.34	1806.23	3062.57
TCGA-BP-4777-01A-01R-1289-07	982.18	2744.86	3727.04
TCGA-CJ-4884-01A-01R-1305-07	668.878	2190.83	2859.71
TCGA-B4-5838-01A-11R-1672-07	822.33	780.296	1602.63
TCGA-AK-3443-01A-02R-1325-07	-1413.81	-660.287	-2074.1
TCGA-MM-A563-01A-11R-A266-07	1375.85	2514.05	3889.9
TCGA-CJ-5675-01A-11R-1541-07	354.315	2549.64	2903.96
TCGA-B0-4697-01A-01R-1277-07	1068.38	3083.06	4151.43
TCGA-CZ-4859-01A-02R-1426-07	-17.9849	629.239	611.254
TCGA-CJ-6031-01A-11R-1672-07	1596.27	2371.35	3967.62
TCGA-CJ-5678-01A-11R-1541-07	461.32	2533	2994.32
TCGA-CW-5585-01A-01R-1541-07	235.084	452.908	687.992
TCGA-B2-4098-01A-02R-1325-07	62.1501	1684.09	1746.24
TCGA-CJ-4870-01A-01R-1305-07	560.392	1193.07	1753.46
TCGA-CZ-5985-01A-11R-1672-07	474.087	2140.93	2615.02
TCGA-CZ-4865-01A-02R-1503-07	1114.82	1879.74	2994.56
TCGA-B0-4691-01A-01R-1277-07	699.291	1989.36	2688.65
TCGA-CJ-5680-01A-11R-1541-07	455.033	980.571	1435.6
TCGA-A3-3347-01A-02R-1325-07	1627.16	2414.54	4041.7
TCGA-BP-4758-01A-01R-1289-07	674.944	2264.14	2939.09
TCGA-BP-4355-01A-01R-1289-07	947.926	846.425	1794.35
TCGA-BP-4789-01A-01R-1305-07	986.789	815.518	1802.31
TCGA-A3-A6NL-01A-11R-A33J-07	916.927	1904.88	2821.81
TCGA-B0-4852-01A-01R-1503-07	556.618	1274.4	1831.01
TCGA-B0-5690-01A-11R-1541-07	899.771	1616.27	2516.04
TCGA-BP-4975-01A-01R-1334-07	1036.46	1077.36	2113.81
TCGA-CZ-4862-01A-01R-1305-07	830.375	2633.78	3464.15
TCGA-B0-4701-01A-01R-1277-07	516.01	1925.45	2441.46
TCGA-B8-A54H-01A-11R-A33J-07	483.384	1477.38	1960.76
TCGA-B0-4847-01A-01R-1277-07	58.3443	2640.67	2699.01
TCGA-BP-4769-01A-01R-1289-07	746.007	115.445	861.451
TCGA-CZ-5982-01A-11R-1672-07	431.428	757.205	1188.63
TCGA-BP-4992-01A-01R-1334-07	30.8438	2638.32	2669.17
TCGA-B0-5695-01A-11R-1541-07	488.84	894.819	1383.66
TCGA-A3-3367-01A-02R-1420-07	528.397	1440.01	1968.41
TCGA-A3-3359-01A-01R-0864-07	677.587	1991.62	2669.2
TCGA-CJ-4907-01A-01R-1426-07	1185.11	1254.16	2439.27
TCGA-B8-4622-01A-02R-1277-07	788.086	1997.61	2785.69
TCGA-BP-4994-01A-01R-1334-07	-62.3123	704.255	641.942
TCGA-B0-4703-01A-01R-1277-07	1587.68	2007.47	3595.14
TCGA-B0-5702-01A-11R-1541-07	764.283	1784.72	2549.01
TCGA-CJ-4638-01A-02R-1325-07	-247.088	688.287	441.199
TCGA-A3-A8OW-01A-11R-A37O-07	489.997	1286.44	1776.44
TCGA-DV-5573-01A-01R-1541-07	708.916	2337.81	3046.73
TCGA-BP-4774-01A-01R-1289-07	569.178	1157.53	1726.71
TCGA-BP-4986-01A-01R-1334-07	1302.81	1682.14	2984.95
TCGA-B0-5113-01A-01R-1420-07	854.089	1707.13	2561.22
TCGA-BP-4161-01A-02R-1325-07	632.753	2476.93	3109.68
TCGA-B0-5117-01A-01R-1420-07	-423.909	-244.245	-668.154
TCGA-BP-4325-01A-02R-1289-07	423.446	1818.18	2241.63
TCGA-CW-6088-01A-11R-1672-07	796.871	858.385	1655.26
TCGA-CZ-5989-01A-11R-1672-07	1031.7	1713.31	2745.01
TCGA-BP-4346-01A-01R-1289-07	809.638	2864.34	3673.98
TCGA-B0-4839-01A-01R-1305-07	866.483	1944.95	2811.43
TCGA-AK-3445-01A-02R-1277-07	828.602	2007.21	2835.82
TCGA-CJ-5684-01A-11R-1541-07	680.297	1664.75	2345.04
TCGA-BP-4338-01A-01R-1289-07	-35.7741	1407.27	1371.5
TCGA-B0-5085-01A-01R-1334-07	98.2044	1186.73	1284.93
TCGA-A3-3380-01A-01R-0864-07	796.61	1350.42	2147.03
TCGA-AK-3454-01A-02R-1277-07	1015.25	1698.99	2714.23
TCGA-B8-5162-01A-01R-1420-07	1764.27	3102.67	4866.94
TCGA-A3-3351-01A-02R-1325-07	814.365	2500.13	3314.49
TCGA-AK-3429-01A-02R-1325-07	496.829	2280.09	2776.92
TCGA-BP-5004-01A-01R-1334-07	686.057	1037.3	1723.36
TCGA-B0-4843-01A-01R-1277-07	1006.38	1312.99	2319.37
TCGA-CJ-4886-01A-01R-1305-07	1115.57	1855.71	2971.28
TCGA-B0-5083-01A-02R-1420-07	1279.96	1780.11	3060.06
TCGA-CW-6097-01A-11R-1672-07	1406.21	2532.63	3938.83
TCGA-B4-5843-01A-11R-1672-07	780.678	686.364	1467.04
TCGA-B2-4101-01A-02R-1277-07	861.05	2228.64	3089.69
TCGA-A3-3320-01A-02R-1325-07	527.506	1196.81	1724.32
TCGA-AK-3427-01A-01R-0864-07	-1052.46	-79.5851	-1132.05
TCGA-CW-5580-01A-01R-1672-07	872.077	1323.9	2195.98
TCGA-BP-4763-01A-01R-1289-07	973.515	1144.31	2117.83
TCGA-CJ-5672-01A-11R-1541-07	808.184	2538.17	3346.35
TCGA-CJ-5677-01A-11R-1541-07	1398.99	1832.09	3231.08
TCGA-BP-4999-01A-01R-1334-07	982.808	1014.53	1997.34
TCGA-B8-4143-01A-01R-1188-07	747.072	2427.46	3174.53
TCGA-CJ-4908-01A-01R-1426-07	1176.51	1474.06	2650.57
TCGA-B0-5705-01A-11R-1541-07	405.205	1484.48	1889.68
TCGA-CZ-5458-01A-01R-1503-07	685.398	1739.14	2424.54
TCGA-B0-4690-01A-01R-1277-07	1216.15	2550.41	3766.56
TCGA-BP-4335-01A-01R-1289-07	783.895	1932.25	2716.14
TCGA-B0-4827-01A-02R-1420-07	1329.86	2010.18	3340.05
TCGA-BP-4760-01A-02R-1420-07	468.184	534.365	1002.55
TCGA-CW-5581-01A-02R-1541-07	243.633	1037.81	1281.45
TCGA-B0-5119-01A-02R-1420-07	633.468	1246.73	1880.19
TCGA-A3-3307-01A-01R-0864-07	553.681	1725.52	2279.2
TCGA-B0-4688-01A-01R-1277-07	233.292	1123.92	1357.22
TCGA-BP-5000-01A-01R-1334-07	1003.59	1962.29	2965.88
TCGA-CJ-5689-01A-11R-1541-07	1427.66	2063.28	3490.94
TCGA-CZ-4866-01A-01R-1503-07	134.108	1247.14	1381.24
TCGA-B8-4621-01A-01R-1503-07	-212.378	1351.12	1138.74
TCGA-B0-5106-01A-01R-1420-07	853.57	2112.84	2966.41
TCGA-B8-A54K-01A-11R-A33J-07	-395.421	-136.199	-531.62
TCGA-BP-5008-01A-01R-1334-07	1204.49	2028.8	3233.29
TCGA-B0-5402-01A-01R-1503-07	896.552	1301.79	2198.35
TCGA-A3-3317-01A-02R-1325-07	1067.98	1557.92	2625.9
TCGA-CZ-5460-01A-01R-1503-07	410.451	1998.87	2409.32
TCGA-BP-4995-01A-01R-1334-07	207.83	1112.22	1320.05
TCGA-CJ-4900-01A-01R-1334-07	842.243	2625.37	3467.62
TCGA-BP-5196-01A-01R-1426-07	992.662	1768.53	2761.2
TCGA-B8-A54D-01A-21R-A266-07	384.135	2470.04	2854.17
TCGA-A3-3322-01A-02R-1325-07	725.245	931.716	1656.96
TCGA-BP-4351-01A-01R-1289-07	518.769	1180.05	1698.81
TCGA-BP-4776-01A-01R-1289-07	603.073	1502.92	2105.99
TCGA-B0-4710-01A-01R-1503-07	668.892	1421.6	2090.49
TCGA-A3-3331-01A-02R-1325-07	823.201	1688.83	2512.03
TCGA-DV-A4W0-05A-11R-A266-07	-566.993	94.1088	-472.884
TCGA-B0-4819-01A-01R-1277-07	1268.54	3238.35	4506.89
TCGA-GK-A6C7-01A-11R-A33J-07	615.801	1283.05	1898.86
TCGA-CJ-4899-01A-01R-1334-07	1286.2	1433.79	2720
TCGA-B2-5635-01B-04R-A277-07	835.401	2058.6	2894.01
TCGA-A3-3385-01A-02R-1420-07	-107.269	388.65	281.381
TCGA-DV-5567-01A-01R-1541-07	-52.9339	21.7071	-31.2268
TCGA-BP-5174-01A-01R-1426-07	283.527	1065.14	1348.67
TCGA-BP-5169-01A-01R-1426-07	763.117	2419.29	3182.41
TCGA-B0-4700-01A-02R-1541-07	1522.73	2713.43	4236.16
TCGA-CJ-4875-01A-01R-1305-07	326.709	1955.65	2282.36
TCGA-B0-5115-01A-01R-1420-07	866.398	1479.13	2345.53
TCGA-CJ-4897-01A-03R-1426-07	720.246	1027.07	1747.31
TCGA-BP-5186-01A-01R-1426-07	702.498	1054.38	1756.88
TCGA-AK-3433-01A-02R-1277-07	-790.343	-102.441	-892.784
TCGA-CJ-4889-01A-01R-1305-07	1706.77	2373.26	4080.04
TCGA-A3-3335-01A-01R-0864-07	33.3157	1061.87	1095.19
TCGA-CZ-5455-01A-01R-1503-07	873.583	2320.2	3193.78
TCGA-B0-5107-01A-01R-1420-07	-690.606	1812.21	1121.6
TCGA-CZ-4856-01A-02R-1426-07	832.845	1762.31	2595.15
TCGA-B2-3924-01B-03R-A277-07	748.175	1705.29	2453.47
TCGA-B0-5110-01A-01R-1420-07	1036.51	1288.12	2324.62
TCGA-CJ-4634-01A-02R-1325-07	1000.3	1007.69	2007.99
TCGA-CZ-5986-01A-11R-1672-07	439.681	1068.89	1508.57
TCGA-B8-4151-01A-01R-1188-07	185.949	850.522	1036.47
TCGA-B0-5116-01A-02R-1420-07	511.13	484.74	995.869
TCGA-BP-4174-01A-02R-1289-07	454.858	1755.25	2210.11
TCGA-CJ-4881-01A-01R-1305-07	1072.53	2126.23	3198.76
TCGA-AK-3431-01A-02R-1277-07	1421.81	1521.7	2943.51
TCGA-B0-4811-01A-01R-1503-07	331.084	1114.06	1445.14
TCGA-A3-3313-01A-02R-1325-07	-111.959	156.994	45.0349
TCGA-B0-5698-01A-11R-1672-07	478.876	2142.23	2621.1
TCGA-B0-4815-01A-01R-1503-07	862.169	2878.54	3740.71
TCGA-AK-3461-01A-02R-1277-07	774.402	1498.29	2272.69
TCGA-CZ-4864-01A-01R-1503-07	684.381	2489.95	3174.33
TCGA-CZ-5469-01A-01R-1503-07	73.382	955.392	1028.77
TCGA-BP-4330-01A-01R-1289-07	949.758	2531.57	3481.33
TCGA-CJ-4878-01A-01R-1305-07	218.658	751.862	970.52
TCGA-A3-3383-01A-02R-1325-07	429.133	2127.67	2556.8
TCGA-BP-4349-01A-01R-1289-07	616.922	1152.84	1769.76
TCGA-BP-5184-01A-01R-1426-07	1087.93	1578.66	2666.59
TCGA-BP-4159-01A-02R-1289-07	1114.61	1657.48	2772.09
TCGA-CJ-6028-01A-11R-1672-07	1018.83	2501.18	3520.02
TCGA-BP-4804-01A-02R-1305-07	1372.75	2569.55	3942.29
TCGA-CJ-4912-01A-01R-1426-07	135.781	1144.56	1280.34
TCGA-CJ-4873-01A-01R-1305-07	894.207	2684.72	3578.92
TCGA-CZ-5461-01A-01R-1503-07	1075.9	1737.06	2812.96
TCGA-BP-4771-01A-01R-1289-07	1127.76	3144.83	4272.59
TCGA-B8-5163-01A-01R-1420-07	1828.06	2587.44	4415.5
TCGA-A3-3363-01A-01R-0864-07	-195.745	1028.23	832.49
