# Supplementary material for: Microenvironment-related gene TNFSF13B predicts poor prognosis in kidney renal clear cell carcinoma
Source: PeerJ. 2020 Jun 30;8:e9453. doi: 10.7717/peerj.9453 (PMC7333652; doi:10.7717/peerj.9453)
Supplement: Supplemental Information 1 [file peerj-08-9453-s001.zip › Supplemental Information/4.DEG.xlsx]

## Sheet: StromalUp
gene	conMean	treatMean	logFC	pValue	fdr
SCARA5	0.0720758	0.412828	2.51795	1.87172e-11	1.20531e-10
F2RL2	0.485998	1.0475	1.10793	4.21075e-19	7.33859e-18
POSTN	10.0519	37.4003	1.89559	3.56962e-47	2.69586e-44
CD19	0.169273	0.427548	1.33674	1.83355e-10	1.0304e-09
MRGPRF	0.659251	1.78515	1.43715	1.0153e-27	5.2479e-26
CTGF	51.8902	115.846	1.15867	5.60516e-31	4.67463e-29
LY6H	0.612047	1.84626	1.59289	2.20523e-14	2.1367e-13
PCDH7	0.260514	0.711472	1.44945	1.16137e-39	3.15753e-37
PRSS2	0.192105	0.658331	1.77692	4.14701e-17	5.62619e-16
CPE	66.1614	133.843	1.01648	1.51676e-22	4.02713e-21
BLK	0.0936384	0.212064	1.17933	3.07293e-10	1.67563e-09
KCNK17	0.206791	0.981225	2.24641	2.51866e-20	5.11024e-19
MFAP5	0.353247	1.44873	2.03604	7.78876e-25	2.79368e-23
DACT3	1.14701	2.33787	1.02731	7.44855e-30	5.27373e-28
FBLN5	7.42543	17.5914	1.24432	7.94617e-27	3.58871e-25
FMOD	6.0786	14.6511	1.2692	2.70732e-26	1.13942e-24
LCN1	0.130639	0.651311	2.31776	0.00689957	0.0114298
ADAM23	0.160562	0.531977	1.72824	1.59325e-48	1.66605e-45
COL5A1	6.6286	17.655	1.4133	5.166e-48	4.38916e-45
FN1	69.6629	156.691	1.16946	1.66542e-44	7.80681e-42
TBX5	0.112084	0.368475	1.71699	0.000217502	0.00047921
COL4A1	114.361	236.178	1.04629	8.04654e-40	2.32733e-37
WNT9B	0.105063	0.214962	1.03282	1.21212e-07	4.48369e-07
PRND	0.623266	2.68713	2.10815	1.50006e-22	3.99839e-21
SLN	0.944174	2.74921	1.54189	2.16948e-08	8.9614e-08
ADAMTS12	0.521542	1.24258	1.25248	1.24582e-35	1.7827e-33
ADGRD1	0.105631	0.2169	1.03799	4.31004e-27	2.02037e-25
SLC24A3	0.640876	1.53507	1.26019	1.35391e-35	1.9172e-33
IGLL5	8.08739	30.3109	1.90609	3.5555e-12	2.52394e-11
THBS2	10.2056	34.9471	1.77581	3.68697e-40	1.11379e-37
COL6A3	6.83169	17.2171	1.33353	3.53075e-48	3.1998e-45
CCL21	5.19853	21.8505	2.07149	7.69076e-17	1.02198e-15
XCR1	0.323983	0.766891	1.2431	8.32623e-20	1.59194e-18
MICAL2	2.15528	4.92051	1.19093	1.87462e-48	1.82025e-45
GAP43	0.136229	0.367155	1.43035	3.10231e-21	7.04054e-20
PDGFRA	0.806915	2.08991	1.37295	5.52255e-36	8.24983e-34
TAGLN	37.6305	96.8704	1.36415	2.03099e-37	3.73098e-35
ENTPD3	0.0742742	0.149201	1.00633	2.07348e-07	7.39104e-07
TSHZ2	0.567547	1.14321	1.01028	4.55511e-23	1.27938e-21
GSDMA	0.315792	0.641598	1.0227	1.47305e-10	8.41017e-10
CCL19	2.19587	12.6248	2.5234	3.66912e-19	6.4442e-18
DKK2	0.144648	0.408103	1.49639	1.13072e-24	3.93121e-23
GRP	0.11845	0.441129	1.89692	6.18507e-07	2.05574e-06
TBX18	0.181367	0.429345	1.24323	3.47359e-34	4.33211e-32
CRLF1	0.64019	1.31511	1.03861	1.22925e-16	1.60062e-15
FCRLA	0.122875	0.346062	1.49384	4.56109e-19	7.92882e-18
PRELP	3.16921	13.2375	2.06244	1.17466e-42	4.83887e-40
ANKRD35	0.181242	0.368689	1.02449	1.94489e-25	7.57559e-24
TMEM59L	0.13748	0.460971	1.74546	7.91954e-27	3.58861e-25
FGA	17.2156	35.2906	1.03557	3.43814e-05	8.69061e-05
CASP5	0.199421	0.402577	1.01345	4.45973e-20	8.76093e-19
PCDHGA12	0.407832	0.903662	1.14781	1.03261e-34	1.33689e-32
HTR2B	0.493775	1.78023	1.85014	2.2061e-38	4.61381e-36
NKD1	0.0839324	0.173981	1.05163	1.31861e-27	6.63896e-26
ADRA2A	0.614058	1.86808	1.60511	1.75558e-24	5.96635e-23
PCOLCE	6.86333	13.8267	1.01047	3.00702e-23	8.58771e-22
OR51E2	0.787574	1.64437	1.06204	1.78254e-23	5.25635e-22
IL33	3.52772	7.40331	1.06944	3.44194e-35	4.67897e-33
HTR1B	0.158234	0.337682	1.09361	5.71109e-24	1.79714e-22
NTM	1.45658	3.02246	1.05314	4.40935e-15	4.71603e-14
SPIC	0.116196	0.234891	1.01543	3.40759e-06	1.01296e-05
CCL11	0.246317	0.576006	1.22557	5.42735e-18	8.15241e-17
CD177	0.26863	2.73262	3.34659	0.0101475	0.0162575
TMEM119	2.40822	7.13673	1.56729	1.16146e-49	1.97362e-46
FMO3	2.42634	6.75409	1.47698	3.92208e-33	4.26534e-31
LTBP2	4.24777	13.3385	1.65082	8.95709e-47	6.38678e-44
BMP3	0.0445511	0.124281	1.48007	0.00237949	0.00432501
CMKLR1	2.88227	6.02953	1.06484	9.94022e-41	3.1425e-38
MS4A1	0.259228	0.754863	1.54199	3.5334e-18	5.4583e-17
JCHAIN	46.1428	118.692	1.36305	5.13424e-12	3.55371e-11
COMP	0.544988	3.39986	2.64118	3.16865e-21	7.1791e-20
IL7R	3.3847	7.04297	1.05716	2.22316e-25	8.53718e-24
PALLD	7.83949	15.692	1.0012	1.37003e-38	3.0039e-36
EPYC	0.0655447	0.370049	2.49716	3.48608e-06	1.03494e-05
COL1A1	60.9193	168.775	1.47013	1.16546e-46	7.54439e-44
DAB1	0.084728	0.236039	1.47811	1.12381e-07	4.17003e-07
GGT5	4.58984	9.92732	1.11296	1.71365e-30	1.31612e-28
RORB	0.0503966	0.1949	1.95133	5.02796e-10	2.65437e-09
PKNOX2	0.15583	0.381494	1.29168	4.8321e-31	4.10547e-29
IGFL1	0.0713017	0.279893	1.97287	0.000657201	0.00132749
GPR34	6.05065	12.1553	1.00643	3.74745e-26	1.55788e-24
SCNN1G	0.967814	3.46182	1.83873	0.0036372	0.00638235
INMT	3.30972	6.64037	1.00455	4.13318e-14	3.81442e-13
VSIG4	11.492	24.8754	1.11408	8.85067e-29	5.44417e-27
SFRP2	11.8859	40.4782	1.76789	6.06892e-23	1.68026e-21
FZD10	0.175468	0.360176	1.03749	3.14987e-16	3.88208e-15
EMILIN1	6.07346	14.7932	1.28434	8.01812e-39	1.84743e-36
DHH	0.160881	0.355779	1.14499	3.0312e-23	8.6386e-22
ULBP1	0.132097	0.272699	1.04572	2.10914e-11	1.34548e-10
CCL18	7.87481	16.3578	1.05466	1.05572e-10	6.15679e-10
C7	11.4327	29.8233	1.38327	1.96573e-26	8.53743e-25
LTF	11.7993	28.6188	1.27826	1.57327e-08	6.65432e-08
CHSY3	0.969437	2.05596	1.08459	8.93552e-49	1.17871e-45
KCNMB1	1.01071	2.23173	1.1428	2.05265e-38	4.35995e-36
GREM1	0.142646	0.580373	2.02454	2.89748e-28	1.63437e-26
CCL13	0.514825	1.18038	1.19709	2.28763e-25	8.76002e-24
COL12A1	4.27528	9.67429	1.17814	6.27033e-42	2.36775e-39
DDR2	2.38665	4.91911	1.04341	3.73859e-39	9.41156e-37
FGG	20.4452	43.5902	1.09224	2.59912e-05	6.72743e-05
COL5A2	9.83341	23.7722	1.27351	7.80151e-48	6.23846e-45
SPOCD1	0.110339	0.262121	1.24829	3.8828e-22	9.86593e-21
HAS1	0.0732477	0.212334	1.53548	6.2023e-06	1.76352e-05
CD209	1.16771	2.4741	1.08322	4.71644e-26	1.95473e-24
COL10A1	0.439587	0.985644	1.16492	2.73843e-21	6.25651e-20
PI16	0.17166	0.95292	2.4728	1.57078e-13	1.35147e-12
MMP13	0.163429	0.717961	2.13524	1.24959e-09	6.24747e-09
FBLN2	6.34335	13.428	1.08193	2.70381e-32	2.53487e-30
APLNR	13.2701	27.4908	1.05077	1.28924e-23	3.90332e-22
COL3A1	53.3447	172.129	1.69008	2.49055e-56	3.38566e-52
MMP2	11.9824	26.5834	1.14961	3.31563e-37	5.85359e-35
ADAM12	0.90499	2.47968	1.45418	1.2251e-36	2.03097e-34
COL1A2	41.7168	124.457	1.57694	5.23992e-55	3.56158e-51
SVEP1	0.779484	1.67568	1.10415	2.14892e-36	3.3968e-34
MMP1	2.81591	9.30596	1.72455	0.000545398	0.00111845
ANTXR1	8.85036	18.777	1.08516	3.91626e-41	1.33094e-38
SELP	2.11332	4.51901	1.09649	1.0858e-32	1.06959e-30
SULF1	7.08058	19.7001	1.47626	2.57081e-51	5.82459e-48
MMP3	0.0581754	0.230664	1.98731	0.000114883	0.000264677
ACTA1	0.124814	0.255384	1.03289	0.000290179	0.000624681
OMD	0.310908	1.06696	1.77894	1.53887e-28	9.25639e-27
ACTC1	0.698651	1.53289	1.13361	1.03586e-18	1.711e-17
LHX6	0.751393	1.55904	1.05302	2.21847e-32	2.10894e-30
CILP	0.185021	0.6652	1.8461	0.000735964	0.00147518
ACTG2	4.40617	11.9731	1.44219	3.79647e-28	2.11513e-26
OBP2A	0.0521975	0.179744	1.78389	0.000232786	0.000509499
CPXM1	1.94682	4.28232	1.13727	1.11787e-24	3.90651e-23
FOLR2	10.1927	24.6101	1.27172	2.803e-44	1.27013e-41
PAX5	0.0432733	0.198958	2.20092	1.89069e-16	2.41107e-15
ADGRL3	0.365546	0.960615	1.39391	3.97844e-34	4.82884e-32
MIXL1	0.0729732	0.167704	1.20048	6.71473e-08	2.58804e-07
SYNPO2	3.00246	8.79637	1.55076	8.01566e-46	4.95295e-43
ARHGEF26	0.368445	0.739482	1.00507	2.05822e-22	5.37034e-21
CNN1	5.47609	16.4585	1.58761	3.16569e-29	2.07895e-27
DPT	0.99889	3.22066	1.68896	2.98953e-14	2.81438e-13
PLA2G2A	0.257715	1.85226	2.84544	3.74662e-12	2.65131e-11
OPN4	0.117907	0.245633	1.05885	0.00253582	0.00458831
RGS22	0.106619	0.256724	1.26775	4.76106e-12	3.31397e-11
GSTM5	0.212024	0.502305	1.24433	1.89895e-18	3.0263e-17
AQP9	2.6831	5.56929	1.05359	5.79227e-12	3.97878e-11
MZB1	3.07042	6.95367	1.17934	1.48378e-07	5.41344e-07
C3orf80	0.2004	0.555869	1.47186	7.71916e-41	2.49843e-38
FAM180A	0.179746	1.78215	3.30959	8.46967e-36	1.25149e-33
KLHDC8A	0.48223	1.18969	1.3028	2.02781e-27	9.98771e-26
TCN1	0.409858	0.952972	1.21731	0.0165481	0.0253556
GREM2	0.206315	0.566063	1.45611	1.22057e-16	1.59083e-15
PLPPR4	0.242616	0.613843	1.33919	1.87141e-37	3.58308e-35
FCRL5	0.125404	0.38336	1.61212	3.46569e-12	2.46921e-11
EPHA3	1.89876	3.93968	1.05302	8.89775e-33	9.08671e-31
OLFML2B	11.5636	29.5149	1.35186	1.76372e-50	3.42515e-47
FBN1	4.40188	9.21633	1.06607	1.22791e-48	1.39102e-45
ASPN	2.79325	9.60715	1.78216	9.53792e-49	1.17871e-45
APCDD1L	0.878731	1.91703	1.12538	5.16124e-27	2.40281e-25
FDCSP	4.58165	13.2826	1.5356	8.06779e-06	2.26224e-05
SFRP4	2.34705	5.96267	1.34511	2.00649e-10	1.11926e-09
SMOC2	4.42762	15.7336	1.82925	8.40462e-46	4.9675e-43
SPIB	0.177659	0.382951	1.10805	1.04995e-11	7.00342e-11
RFLNA	0.993681	1.99816	1.00782	8.99251e-22	2.19864e-20
IGFL2	0.10141	0.278173	1.45578	1.26578e-12	9.59674e-12
PI15	0.172207	0.392622	1.189	6.32801e-21	1.38971e-19
EGFL6	0.539719	1.20339	1.15683	1.38377e-12	1.04447e-11
NALCN	0.164752	0.353809	1.10268	9.05251e-26	3.63008e-24
SNAI1	3.74409	8.13782	1.12003	2.64561e-27	1.27987e-25
HEPH	2.21891	4.79134	1.11058	3.20336e-45	1.81444e-42
TNXB	0.63297	1.4768	1.22227	1.31841e-23	3.98278e-22
FAP	0.495728	1.50641	1.60349	1.12793e-53	5.111e-50
GAL3ST4	3.64242	7.41605	1.02575	3.56919e-34	4.37114e-32
FBLN1	3.30592	7.58412	1.19793	1.60419e-20	3.30414e-19
CFH	7.29321	15.7742	1.11294	6.68148e-37	1.14972e-34
MYH11	8.98072	21.8772	1.28453	7.95778e-26	3.21003e-24
GDF10	0.0783414	0.248116	1.66317	1.18623e-20	2.49238e-19
MFAP4	11.7037	30.9996	1.40528	4.6761e-28	2.54267e-26
PTGER1	0.160485	0.369915	1.20475	2.66472e-08	1.08978e-07
RGS4	0.997878	2.00897	1.00952	1.22022e-42	4.87873e-40
FAM124B	0.577221	1.25122	1.11614	3.63615e-31	3.12847e-29
CD163	10.4434	25.066	1.26314	1.92936e-29	1.30486e-27
POU2AF1	0.399921	1.10738	1.46936	4.71229e-12	3.2817e-11
CPED1	1.72084	3.45065	1.00375	2.03099e-37	3.73098e-35
CCDC3	5.09414	11.6726	1.19621	1.15939e-30	9.11027e-29
PLA2G5	0.197577	0.490036	1.31048	2.39725e-25	9.15401e-24
PTGIS	2.22514	5.49217	1.30348	3.09463e-38	6.27887e-36
CCDC80	2.51769	8.7543	1.79789	2.54805e-38	5.2482e-36
PAEP	2.469	10.832	2.1333	0.00170859	0.00319837
HGF	1.88835	4.929	1.38417	3.00508e-30	2.25696e-28
CD79A	2.74751	6.13637	1.15926	2.46256e-11	1.56065e-10
SLIT3	5.88895	12.5168	1.08779	1.9059e-32	1.82456e-30
CHRDL2	0.473644	1.53314	1.69462	2.1252e-11	1.35506e-10
LAMP5	0.496265	1.43483	1.53169	4.91609e-19	8.45946e-18
AEBP1	59.8891	128.557	1.10205	4.96306e-29	3.1527e-27
TNFSF13B	3.74632	7.64998	1.02998	6.94643e-29	4.33164e-27
TNC	9.56723	20.4159	1.09352	1.56416e-31	1.38073e-29
TNFRSF17	0.437137	0.918034	1.07046	1.37372e-05	3.70156e-05
CPA4	0.923026	1.96762	1.09201	1.53865e-11	1.00056e-10
CNTN1	0.281093	0.563805	1.00415	2.15192e-15	2.3978e-14
DES	2.28229	12.1759	2.41547	1.21629e-18	1.98729e-17
PODN	1.2019	5.02444	2.06365	1.48707e-42	5.77577e-40
IBSP	0.367334	1.28557	1.80724	9.06436e-19	1.50821e-17
CR1	0.177454	0.402446	1.18135	6.50014e-24	2.02667e-22
ISLR2	0.0649074	0.173913	1.42191	2.69268e-20	5.4309e-19
F13A1	7.97406	24.2282	1.6033	9.06953e-39	2.05485e-36
MEOX1	0.232587	0.472286	1.02189	4.96528e-19	8.53326e-18
GJB6	0.12749	0.369337	1.53455	0.000708889	0.00142427
GUCY1A2	1.22725	2.69957	1.1373	4.15991e-43	1.76718e-40
FNDC1	0.551321	2.3768	2.10806	1.65251e-44	7.80681e-42
HSPB6	3.61977	10.2111	1.49617	3.77131e-29	2.46477e-27
TCL1A	0.0977696	0.290712	1.57213	3.37178e-08	1.36214e-07
TUBA3E	0.739814	1.83369	1.30951	0.0271311	0.0397478
LRRN3	0.219429	0.498693	1.1844	8.10198e-21	1.73446e-19
INHBA	1.6582	5.46965	1.72183	1.28029e-52	4.35107e-49
FBLIM1	7.02155	15.1391	1.10842	1.62941e-38	3.51591e-36
COL16A1	1.4426	3.11304	1.10965	1.35969e-26	6.00118e-25
IL6	2.6052	7.17858	1.4623	3.83044e-12	2.7078e-11
ISLR	3.46438	16.9044	2.28673	1.26896e-36	2.07834e-34
FCER2	0.0810873	0.189286	1.22302	0.00179805	0.00335061
MOXD1	1.49024	4.10912	1.46329	6.59167e-23	1.81025e-21
AC136428.1	0.24188	0.588127	1.28183	1.12746e-06	3.59951e-06
ITGA11	1.0787	3.0045	1.47784	9.39647e-47	6.38678e-44
IL2RA	0.820591	2.41712	1.55856	1.22866e-35	1.77685e-33
ELN	3.81018	11.8154	1.63274	2.71512e-33	3.00075e-31
LMOD1	4.44918	11.597	1.38214	3.47359e-34	4.33211e-32
ADAMTS2	2.66753	5.78553	1.11694	3.53271e-36	5.45723e-34
OR51E1	1.59062	3.36336	1.08031	1.51465e-33	1.74493e-31
HMCN2	0.208108	0.483041	1.21481	6.17881e-24	1.93091e-22
SCNN1B	0.988437	2.34711	1.24766	0.00235229	0.00428187
APOL5	0.113044	0.232037	1.03747	1.20887e-14	1.22e-13
CLEC4G	0.0685232	0.150249	1.13269	5.76745e-09	2.60994e-08
CHST1	2.04026	5.93176	1.53971	1.16262e-28	7.08731e-27
F3	2.60538	5.31325	1.0281	2.39456e-23	6.91118e-22
COL15A1	13.5503	31.5255	1.2182	9.66788e-40	2.73802e-37
MMP16	0.311229	0.809592	1.37922	1.84396e-32	1.77779e-30
HMHB1	0.124315	0.268094	1.10874	9.20464e-06	2.5641e-05
LUM	12.7719	44.7054	1.80748	5.82629e-39	1.38952e-36
OGN	0.718055	2.57239	1.84094	1.21111e-24	4.18926e-23
MRC1	3.58147	7.18383	1.0042	6.92885e-20	1.33984e-18
DCN	3.09134	9.8088	1.66585	4.45774e-32	4.06701e-30
ACTA2	89.4915	203.996	1.18872	3.02889e-36	4.73274e-34
ZPLD1	0.097491	0.416972	2.09661	5.18908e-05	0.000126553
VGLL3	0.396699	0.961491	1.27723	3.7167e-41	1.29551e-38
MYOCD	0.303124	0.741354	1.29026	4.03659e-28	2.22159e-26
HSD11B1	1.15864	2.54008	1.13244	1.13728e-30	9.04105e-29
ITGBL1	0.557508	1.83906	1.7219	4.36937e-38	8.73489e-36
GRIA1	0.0890317	0.193482	1.11981	1.53347e-12	1.14854e-11
COL14A1	3.32201	10.3726	1.64265	9.0087e-49	1.17871e-45
FLRT2	0.10478	0.256637	1.29237	3.79375e-37	6.61182e-35
SLC17A7	0.0668179	0.168147	1.33142	9.46292e-07	3.05628e-06
MMP10	0.060937	0.138165	1.181	8.04009e-08	3.06068e-07
TGFBI	121.401	316.483	1.38236	1.716e-24	5.84645e-23
SCGB3A2	0.436888	0.959132	1.13446	1.05353e-14	1.07038e-13
PRRX1	0.958744	2.91838	1.60595	1.47043e-44	7.40332e-42
PLN	9.52487	19.4758	1.03191	9.21066e-28	4.87198e-26
SELE	0.702507	1.5463	1.13824	1.77597e-17	2.50702e-16
IL10	0.331957	0.678479	1.03131	5.21388e-21	1.15248e-19
FAIM2	0.134525	0.269307	1.00138	6.80084e-18	1.0049e-16
WNT4	0.121376	0.309586	1.35086	2.3201e-09	1.11368e-08
DMP1	0.0559528	0.171131	1.61282	4.90737e-10	2.59373e-09
MGP	87.5341	177.14	1.01697	5.54835e-33	5.93892e-31
AOC3	6.90651	15.1905	1.13714	4.65085e-39	1.14952e-36
PPP1R14A	4.03754	8.67568	1.1035	2.39866e-21	5.508e-20
ART4	0.395189	1.05518	1.41688	7.48198e-32	6.69145e-30
MMP19	1.31855	3.04458	1.20729	2.96968e-28	1.66817e-26

## Sheet: StromalDown
gene	conMean	treatMean	logFC	pValue	fdr
TAGLN3	0.409128	0.11528	-1.82741	0.00347935	0.0061283
KRTAP5-8	1.11185	0.106107	-3.38937	0.0337669	0.0483899
ACOT12	0.0802898	0.0214783	-1.90234	0.00228418	0.00417073
ATP6V1C2	2.87129	0.667219	-2.10547	0.00653774	0.0108901
MAPK8IP2	0.567424	0.239609	-1.24375	0.000172961	0.000386717
DAO	1.8659	0.900462	-1.05113	2.08949e-06	6.3931e-06
TMEM174	12.834	6.12073	-1.0682	7.36418e-07	2.42042e-06
NRG4	0.343087	0.116015	-1.56426	0.00600099	0.0100713
CCDC78	0.730345	0.346463	-1.07588	5.95632e-10	3.10707e-09
STPG3	0.977603	0.459084	-1.09049	9.78058e-08	3.66677e-07
DUSP15	3.13669	0.6845	-2.19612	4.4245e-05	0.000109557
FLRT1	0.179599	0.0726737	-1.30527	3.23802e-05	8.22688e-05
CFAP61	0.226621	0.048393	-2.22741	0.00108539	0.00211417
IRX6	2.21554	0.821159	-1.43192	0.0301487	0.0437304
TMPRSS2	2.88106	0.319688	-3.17186	0.0120205	0.0190011
PPARGC1A	5.89064	2.78346	-1.08155	2.04994e-06	6.28341e-06
CFTR	4.42377	0.298523	-3.88936	0.021031	0.0315663
SLC22A7	1.71572	0.819941	-1.06522	0.00103803	0.00202772
KCNH6	0.843268	0.395973	-1.09059	6.36667e-10	3.31223e-09
TMEM38A	5.6112	1.4654	-1.93701	7.46473e-13	5.82189e-12
FBN3	0.60041	0.0574681	-3.38512	0.00127486	0.0024523
ENTPD8	0.59893	0.276473	-1.11525	6.84013e-15	7.14168e-14
GADD45G	8.17482	3.43886	-1.24926	0.000675519	0.00136186
FREM1	0.661582	0.270977	-1.28775	0.0155209	0.0239599
SLC22A12	21.4319	10.227	-1.06738	0.000113599	0.000262007
GGT6	1.49287	0.438857	-1.76627	0.00959373	0.0154073
ETNPPL	0.323868	0.106954	-1.59841	0.00213312	0.0039186
PNMT	0.170539	0.0626381	-1.44499	0.000109595	0.000253372
TMEM101	23.0344	10.6357	-1.11487	2.95597e-07	1.03193e-06
CYP17A1	7.12465	0.495263	-3.84655	3.45326e-08	1.39175e-07
TMED6	5.03477	1.92305	-1.38853	6.8216e-07	2.2497e-06
CLCNKB	14.8853	2.21949	-2.74559	0.0125978	0.0198464
VGF	0.362573	0.124894	-1.53757	0.000354818	0.000752363
SLC45A2	0.362356	0.158038	-1.19714	0.0166908	0.0255427
PRSS22	0.366589	0.123123	-1.57406	0.0313717	0.0452725
CKB	58.2913	26.6991	-1.12649	4.9229e-11	2.98758e-10
KRTAP5-1	0.260447	0.120637	-1.11032	8.46354e-05	0.000199365
F7	0.167763	0.0406962	-2.04346	3.66887e-08	1.4721e-07
F12	2.91338	1.3504	-1.10931	0.00021493	0.000474004
AP1M2	8.12416	4.04277	-1.00688	1.54351e-12	1.15479e-11
CYSRT1	1.96772	0.871473	-1.175	1.71934e-09	8.43169e-09
FAM155B	0.705215	0.311863	-1.17715	0.0175795	0.026752
CPN1	0.372	0.117977	-1.6568	0.0087293	0.0141742
SLC13A2	1.3386	0.214258	-2.64331	1.84391e-06	5.6878e-06
GNMT	0.948472	0.29541	-1.68288	0.0086105	0.0139997
HSD11B2	41.2462	12.8208	-1.68577	2.26004e-07	8.01539e-07
AKR1C1	5.35631	2.29206	-1.2246	2.41718e-12	1.76378e-11
CGA	0.71921	0.0302325	-4.57224	0.0322506	0.0463931
KLK4	5.60714	0.21394	-4.71199	0.0133246	0.0208632
PLCH2	1.59237	0.791025	-1.00938	8.69976e-05	0.00020461
PGC	0.352205	0.0487787	-2.85209	0.0302468	0.0438539
ALB	41.4344	1.68273	-4.62196	0.00202134	0.00373039
OGDHL	24.2784	8.0902	-1.58542	7.50382e-14	6.69337e-13
TAF7L	0.182707	0.056524	-1.69259	0.0017774	0.00331623
HMGCS2	26.1753	8.89019	-1.55792	1.39774e-06	4.39325e-06
SLC22A6	18.8011	6.7597	-1.47578	2.72169e-07	9.56037e-07
NR0B2	2.85451	0.123849	-4.52659	0.00020483	0.000452905
BCAN	0.828192	0.40582	-1.02912	0.00115863	0.00224493
SRARP	0.107551	0.0294862	-1.86691	0.0263806	0.0387528
AC005726.1	1.67941	0.8383	-1.00242	1.40535e-08	5.9701e-08
SLC16A11	1.5644	0.574061	-1.44633	9.61078e-07	3.09962e-06
HAGHL	2.13834	0.767061	-1.47908	1.50874e-08	6.39532e-08
FABP1	1.51792	0.735955	-1.0444	0.0150998	0.0233736
MUC20	16.1366	3.68207	-2.13175	5.27916e-09	2.40177e-08
C7orf57	0.358251	0.115371	-1.63469	0.000276826	0.000597614
AMBP	8.44111	0.794919	-3.40855	0.00674849	0.0112013
LDHD	8.14653	3.15241	-1.36973	2.25896e-15	2.50885e-14
UGT2A1	0.123004	0.0213114	-2.529	0.0230857	0.034313
CATSPERG	0.760581	0.297692	-1.35328	5.10673e-09	2.32722e-08
PROZ	0.373719	0.113594	-1.71807	4.02135e-05	0.000100382
SLC38A8	0.471114	0.0162528	-4.85731	6.19028e-05	0.000149018
CWH43	1.98784	0.192494	-3.36832	0.000854548	0.00169365
SCGB1D2	3.44533	1.70551	-1.01444	9.17774e-11	5.39396e-10
SH3GL2	1.54018	0.455609	-1.75723	0.0164992	0.0252835
MTRNR2L6	0.377279	0.109304	-1.78729	0.00127577	0.00245369
DNTT	0.300357	0.0131032	-4.51868	0.0262637	0.0385977
ENAM	1.65115	0.792578	-1.05885	1.55681e-07	5.66013e-07
KISS1	0.95867	0.308337	-1.63653	8.86462e-06	2.47563e-05
CKMT1A	0.383345	0.0890072	-2.10665	0.0015102	0.0028565
VWA5B1	0.3535	0.0340393	-3.37644	0.00592077	0.0099514
PIK3C2G	0.397679	0.0223808	-4.15127	0.0106744	0.0170375
SLC34A3	1.03132	0.51508	-1.00162	5.28529e-05	0.000128696
RAP1GAP	11.8947	5.31245	-1.16287	7.80387e-13	6.07245e-12
CTXN3	1.75336	0.808527	-1.11675	0.000195847	0.000434526
MCCD1	1.78224	0.217903	-3.03193	0.00230042	0.00419702
MIOX	59.5	28.1219	-1.0812	4.38396e-10	2.33708e-09
PLK5	0.305809	0.0508481	-2.58837	0.00656709	0.0109296
THRSP	3.01461	0.42234	-2.8355	0.0171123	0.026123
SMIM32	8.90623	3.72273	-1.25845	6.78921e-06	1.92236e-05
FA2H	1.32097	0.405897	-1.70241	0.00128637	0.00247165
SERPINC1	5.24753	0.119583	-5.45556	0.0233526	0.0346907
AGXT	1.40558	0.240597	-2.54648	4.61191e-05	0.000113721
SULT2A1	0.687419	0.0525394	-3.70972	0.00895028	0.0145001
CYP1A2	0.320698	0.0234511	-3.77348	0.000884538	0.00174773
PSG5	0.383178	0.0280999	-3.76938	0.00493964	0.00843586
MOGAT1	0.219966	0.101952	-1.10938	4.09646e-05	0.000102141
CAMK2B	0.465389	0.226312	-1.04012	0.0185504	0.02811
TJP3	0.908732	0.389234	-1.22321	0.00700013	0.0115738
GCGR	1.45072	0.11761	-3.62469	7.01108e-05	0.000167238
NMRK2	22.634	0.203085	-6.80026	0.000521454	0.00107274
AQP6	15.1116	0.138961	-6.76483	0.000166087	0.000372573
CNDP1	0.31971	0.143191	-1.15883	4.54618e-06	1.32224e-05
CYP4A22	3.5095	1.4125	-1.31301	6.91427e-05	0.000165189
SLC4A9	0.997367	0.0870909	-3.51753	4.14555e-07	1.41594e-06
RNF224	1.18588	0.474019	-1.32294	1.36708e-05	3.68462e-05
SERPINA6	16.545	7.50035	-1.14136	1.21619e-06	3.85563e-06
SMIM5	1.21291	0.320004	-1.92231	4.98931e-09	2.276e-08
PAH	8.80163	2.10187	-2.06609	6.20131e-05	0.000149205
CHRM1	0.218354	0.0711296	-1.61814	5.31252e-06	1.52843e-05
CRIP3	1.02162	0.49913	-1.03337	1.86836e-12	1.38562e-11
MAL	44.093	15.0507	-1.55072	0.000979175	0.00192132
FUT3	0.826555	0.411677	-1.0056	1.33538e-07	4.90763e-07
ENO3	1.92339	0.80428	-1.25788	1.27616e-10	7.34157e-10
REN	95.3068	33.37	-1.51403	5.57988e-05	0.000135379
BPIFA2	0.285848	0.0420226	-2.76601	0.00106795	0.00208168
CYP3A4	0.444222	0.107229	-2.05059	9.62505e-08	3.6125e-07
TRPC7	0.176477	0.0827186	-1.0932	0.0152005	0.023515
TMEM171	11.9934	5.43543	-1.14177	8.80631e-20	1.67431e-18
NUPR2	2.45424	0.239024	-3.36005	0.0313177	0.0452185
TNNI3	0.226559	0.103007	-1.13714	0.0257307	0.0378717
SLC38A4	1.86332	0.614577	-1.60021	0.00558913	0.00944893
CYP4A11	28.9383	13.0406	-1.14998	0.000195431	0.000433886
SLC22A8	0.780181	0.348358	-1.16324	5.08318e-06	1.4696e-05
INPP5J	5.56336	0.558849	-3.31543	0.00356576	0.00626832
NRG2	0.720543	0.325235	-1.1476	0.0207858	0.0312293
RHBG	2.92387	0.246495	-3.56825	0.00110194	0.00214149
CKMT1B	0.398734	0.0919316	-2.11679	0.0062093	0.0103888
FBXO2	2.87124	1.19143	-1.26898	0.00564638	0.00953857
FCAMR	4.99676	2.22442	-1.16756	7.64599e-05	0.000181301
PKLR	10.2463	5.07518	-1.01358	6.18846e-09	2.78855e-08
GDA	10.4543	5.18802	-1.01084	5.97757e-06	1.70462e-05
PMEL	4.00739	0.644966	-2.63537	5.05349e-05	0.000123489
TTR	3.88464	0.692142	-2.48864	0.00295052	0.005272
DEFB1	307.606	107.523	-1.51644	0.00223614	0.00409017
KLK3	0.312168	0.0501552	-2.63785	4.15448e-05	0.000103474
STUM	2.15671	0.909109	-1.24631	0.000330474	0.000704149
LCN2	5.88105	0.54588	-3.42942	0.0185496	0.02811
ADGRV1	0.17011	0.0808614	-1.07295	4.39949e-10	2.34444e-09
ANO4	2.82268	1.25698	-1.1671	6.67021e-06	1.89064e-05
FAM24B	3.3497	0.963808	-1.79722	0.000560138	0.00114573
TAT	0.90984	0.0460677	-4.30379	0.00147114	0.00279149
PLPPR1	0.652872	0.157201	-2.05419	6.47637e-05	0.000155246
TUBB4A	5.02233	1.61865	-1.63357	0.000385551	0.000811706
KCNJ11	1.13441	0.431281	-1.39524	1.94449e-08	8.11588e-08
TSPAN10	1.11817	0.307475	-1.8626	1.51987e-07	5.53471e-07
GPAT3	8.26136	2.9628	-1.47942	6.04509e-12	4.13157e-11
SLC24A2	0.228171	0.0128552	-4.14969	0.0258791	0.0380736
MYL3	5.24723	2.57021	-1.02967	4.88e-08	1.91952e-07
C9orf24	1.09152	0.389517	-1.48657	3.8232e-07	1.3131e-06
EPN3	0.510712	0.152903	-1.73989	0.00121136	0.00233977
RDH8	0.190829	0.0314348	-2.60184	0.0223345	0.0333203
GRB14	5.82131	2.52115	-1.20726	6.42477e-07	2.12916e-06

## Sheet: ImmuneUp
gene	conMean	treatMean	logFC	pValue	fdr
SCARA5	0.160408	0.324823	1.01791	4.92454e-05	0.000191442
XCL2	1.02611	2.89977	1.49875	4.93626e-38	1.87494e-36
DEF6	3.27896	8.31088	1.34176	3.37272e-64	1.19004e-61
KLRC4-KLRK1	0.0568714	0.173551	1.60959	2.38025e-27	5.56e-26
LILRB2	2.23693	4.81484	1.10597	4.16871e-53	3.62948e-51
TNFSF8	1.06481	2.42493	1.18735	6.12683e-46	3.46618e-44
CEACAM4	0.334079	0.741073	1.14942	4.55587e-24	9.31175e-23
AIM2	0.589355	2.0569	1.80326	9.53396e-51	6.76356e-49
TESPA1	0.714589	1.47312	1.04369	2.79526e-51	2.04802e-49
SAA4	0.397893	0.911949	1.19657	3.96563e-08	2.76214e-07
CD19	0.122599	0.474049	1.95109	5.44786e-27	1.25077e-25
CD4	14.5889	31.8041	1.12434	1.57039e-60	2.59948e-58
HK3	1.15655	2.51174	1.11886	2.23641e-31	6.26008e-30
IFI30	0.635948	1.30392	1.03587	8.62454e-19	1.41367e-17
GPR15	0.173811	0.607213	1.80469	6.0124e-17	9.04762e-16
C2	5.66257	12.3148	1.12086	6.10957e-24	1.24305e-22
SAMHD1	16.913	33.9296	1.00441	5.91029e-53	5.04746e-51
GBP1	14.2192	29.468	1.05131	6.43945e-30	1.70296e-28
NCKAP1L	2.88928	7.80445	1.43359	5.42445e-65	2.20397e-62
MS4A6A	8.85004	20.98	1.24526	4.94377e-59	6.83362e-57
LAIR1	3.31133	7.99434	1.27157	7.21842e-63	1.69797e-60
BLK	0.0727135	0.232911	1.67949	3.31807e-26	7.43958e-25
SLAMF8	3.17944	10.924	1.78066	1.86383e-61	3.67504e-59
STMN2	0.186927	1.09372	2.5487	0.00146138	0.00387928
RGS10	12.1256	24.9749	1.04243	3.5495e-57	3.96597e-55
TLR10	0.25452	0.800204	1.65259	1.614e-49	1.08746e-47
IRF1	7.96267	16.0503	1.01128	4.11971e-36	1.43473e-34
AOAH	3.85329	9.7241	1.33547	3.7763e-57	4.18452e-55
IL27	0.0922357	0.233652	1.34097	2.9635e-42	1.40405e-40
CD180	0.82927	2.04015	1.29876	1.10525e-42	5.36926e-41
CD96	1.07342	3.39217	1.66	1.32662e-67	6.35263e-65
JSRP1	0.431993	1.08056	1.32269	9.42729e-16	1.33616e-14
SAA2-SAA4	1.63957	6.27624	1.93658	3.43778e-10	3.12924e-09
CD37	4.2591	10.2799	1.27121	4.6832e-71	5.7084e-68
DERL3	1.46601	4.45975	1.60507	1.20058e-21	2.22646e-20
CALHM6	5.58875	18.6746	1.74048	1.53633e-49	1.04036e-47
IL12RB1	0.92389	2.55767	1.46904	2.4345e-69	1.81343e-66
NELL2	0.299167	1.08735	1.8618	6.83224e-51	4.92509e-49
CXorf65	0.228718	0.513192	1.16593	4.17487e-19	6.91069e-18
FUT7	0.113317	0.270558	1.25558	2.49151e-42	1.19308e-40
ARRDC5	0.226691	0.498084	1.13566	6.92429e-29	1.75171e-27
BATF	1.70518	5.99398	1.81359	2.71695e-63	7.14293e-61
FCGR1A	1.48395	4.5999	1.63216	1.17304e-60	1.9909e-58
TLR6	0.463594	1.06632	1.20171	4.22407e-43	2.09764e-41
PRSS21	0.0829006	0.180751	1.12455	4.97181e-14	6.31868e-13
LAG3	1.13328	6.42005	2.50208	3.51952e-46	2.03404e-44
FGD3	1.43121	2.89379	1.01573	5.9273e-54	5.44337e-52
CRYBB1	0.468212	0.940088	1.00563	9.77129e-36	3.32521e-34
NCF1	0.699107	1.80287	1.36671	1.07986e-56	1.1583e-54
PLB1	0.425279	0.852952	1.00405	1.27225e-46	7.61535e-45
SLN	1.045	2.64875	1.34181	6.79432e-05	0.000255177
POU3F1	0.117701	0.312915	1.41064	3.0067e-23	5.96359e-22
KLHL6	0.867118	1.91691	1.14449	9.60694e-38	3.61825e-36
HSH2D	0.619451	1.62876	1.39472	1.32914e-31	3.77566e-30
GPR141	0.34196	0.978238	1.51636	1.4205e-43	7.26951e-42
IGLL5	3.43623	34.9448	3.34618	1.60118e-27	3.77305e-26
CXCR6	0.925792	3.1917	1.78556	4.4901e-65	1.88135e-62
CCR4	0.531624	1.56573	1.55835	5.68437e-42	2.63723e-40
HIST1H2BH	0.454959	1.22615	1.43032	3.68025e-11	3.6852e-10
CD53	18.8708	46.9653	1.31544	5.18757e-74	1.65153e-70
CCL21	6.53689	20.5171	1.65015	1.61602e-06	8.53056e-06
CCL7	0.0742817	0.242889	1.70922	6.69699e-05	0.000251846
CCL5	22.049	81.5666	1.88726	4.65959e-54	4.33859e-52
XCR1	0.208533	0.881912	2.08036	2.05459e-43	1.03955e-41
SLC37A2	2.076	4.49858	1.11566	8.81043e-39	3.51578e-37
PTPN22	0.753935	2.06098	1.45082	6.42059e-61	1.16334e-58
GRAP2	0.406464	0.95636	1.23443	1.82759e-52	1.44996e-50
RASSF5	2.97513	6.73904	1.17959	4.84922e-60	7.54149e-58
CD300LF	1.51562	3.75596	1.30927	6.35906e-59	8.44181e-57
TOX	0.928819	3.04063	1.7109	6.88926e-43	3.37121e-41
TMC8	2.13313	5.514	1.37013	2.98502e-52	2.31347e-50
LILRA4	0.413195	0.960551	1.21704	1.92803e-22	3.68249e-21
SAA2	2.85408	12.1298	2.08746	5.7751e-13	6.73912e-12
TCHH	0.141807	0.445095	1.65018	2.64073e-14	3.40123e-13
CD86	3.09936	7.78724	1.32914	5.88369e-63	1.4609e-60
ADGRE1	0.673163	1.59722	1.24654	3.44194e-35	1.12835e-33
CD1B	0.0762736	0.153257	1.00669	4.25463e-10	3.84407e-09
DOCK2	1.70751	4.57471	1.42179	2.43918e-55	2.44064e-53
PSTPIP1	0.895274	2.84792	1.66951	1.65637e-57	1.91453e-55
HLA-DPA1	70.0568	172.356	1.29879	9.51313e-53	7.82528e-51
GSDMA	0.287228	0.670056	1.22209	2.06832e-20	3.57371e-19
RNASE6	13.243	27.3051	1.04394	9.93863e-48	6.34558e-46
CD226	0.260646	0.548644	1.07378	5.35583e-46	3.04284e-44
CD3E	4.79224	17.624	1.87877	1.23275e-64	4.7225e-62
IGFLR1	0.752851	1.54493	1.0371	8.82181e-35	2.86399e-33
CCL19	2.51036	12.3115	2.29404	1.59087e-19	2.68645e-18
CD6	1.04193	2.90786	1.4807	2.15575e-62	4.73842e-60
CCDC88B	1.4401	3.11139	1.11139	3.18814e-33	9.82679e-32
SIGLEC12	0.260778	0.530274	1.02392	7.23154e-05	0.000270041
OR2I1P	15.9864	56.042	1.80966	1.3239e-25	2.90997e-24
CD69	1.94541	4.61019	1.24475	1.74946e-46	1.03791e-44
EVI2A	4.61246	10.2369	1.15018	7.99501e-61	1.41049e-58
FCRLA	0.0890562	0.379755	2.09228	5.11162e-34	1.60507e-32
UBASH3A	0.473209	1.74146	1.87975	2.27581e-63	6.1028e-61
EBI3	3.018	6.74227	1.15964	1.74904e-37	6.46036e-36
CHRNA6	0.157788	0.35311	1.16213	1.61749e-28	4.01616e-27
DOK2	3.04291	6.77956	1.15574	5.70884e-59	7.65442e-57
CXCL10	16.5528	54.6419	1.72293	8.67502e-37	3.11835e-35
CASP5	0.158135	0.443709	1.48846	2.73438e-41	1.20998e-39
SH2D1A	0.929444	3.36567	1.85645	1.22517e-62	2.83226e-60
CYBB	11.7243	31.0504	1.40511	9.00405e-39	3.58238e-37
RUNX3	3.74772	8.12337	1.11606	3.03471e-42	1.43273e-40
MILR1	1.79717	4.1518	1.20801	1.8324e-58	2.29616e-56
HLA-DRB1	401.438	877.69	1.12854	1.47877e-52	1.18727e-50
PIM2	6.50312	16.1166	1.30935	2.37051e-36	8.36417e-35
TNFRSF9	0.519499	2.72315	2.39008	3.45165e-50	2.39792e-48
KLRC4	0.0906212	0.2532	1.48236	1.07169e-17	1.67084e-16
CXCL13	1.26306	8.78085	2.79744	4.32402e-39	1.74103e-37
PLA2G7	3.10149	6.29672	1.02164	2.80331e-17	4.28584e-16
MYO1G	1.22572	3.16676	1.36937	5.07899e-59	6.8787e-57
SLAMF1	0.356044	1.08726	1.61058	1.90141e-60	3.10904e-58
CD52	14.4043	37.986	1.39897	6.66063e-60	1.00343e-57
IGLL1	0.0538793	0.34834	2.69269	1.2086e-09	1.04011e-08
CSF3R	1.47459	3.51624	1.25372	6.12823e-44	3.20966e-42
SOWAHD	0.728214	1.47683	1.02007	5.60008e-36	1.92528e-34
SCIMP	1.11755	2.7593	1.30396	2.39601e-52	1.87869e-50
CD38	0.561508	2.20624	1.97421	7.06603e-53	5.95857e-51
ZAP70	1.07019	2.63299	1.29884	3.1687e-35	1.04132e-33
APOC1	58.6783	117.626	1.00331	2.68584e-27	6.26291e-26
GBP5	1.52901	8.01366	2.38986	1.00032e-63	2.91571e-61
FOXP3	0.553143	1.78233	1.68804	1.11156e-41	5.08661e-40
CARD11	2.45611	5.60544	1.19045	4.28347e-41	1.88304e-39
TLR2	4.66997	10.1037	1.11341	5.31361e-46	3.0317e-44
LST1	5.26771	11.8637	1.1713	1.93636e-60	3.12804e-58
MEI1	0.280201	0.804542	1.52171	1.83302e-47	1.15386e-45
HIST1H1B	0.0785495	0.908911	3.53246	1.93347e-07	1.19081e-06
CTLA4	0.384436	1.42901	1.8942	1.123e-43	5.76906e-42
SPIC	0.0975758	0.253442	1.37706	5.56104e-17	8.39666e-16
HLA-DOA	12.7142	33.4006	1.39343	2.73849e-44	1.45705e-42
DCSTAMP	0.152164	0.378978	1.31649	2.59457e-13	3.12841e-12
PKD2L1	0.209608	0.490826	1.22752	3.83337e-25	8.1717e-24
FYB1	4.47594	12.7837	1.51404	4.41256e-61	8.21716e-59
FCGR3B	0.571009	1.38225	1.27543	8.56667e-10	7.49263e-09
TYROBP	57.9879	134.714	1.21607	1.49506e-61	2.9919e-59
SIGLEC8	1.47938	4.21765	1.51145	1.16288e-41	5.2854e-40
CSTA	1.78859	3.84941	1.10582	1.77842e-50	1.255e-48
GZMM	1.64934	3.42826	1.05559	2.77515e-36	9.74063e-35
MS4A1	0.210054	0.803854	1.93617	4.8233e-33	1.4765e-31
CYSLTR2	2.27213	8.97021	1.9811	1.69448e-26	3.83129e-25
ARHGAP9	1.60185	4.40429	1.45917	9.61146e-59	1.26344e-56
CCR7	0.895382	2.33093	1.38033	2.00897e-35	6.68394e-34
CD80	0.170735	0.508745	1.57519	3.17833e-45	1.76826e-43
MARCO	1.4554	3.69524	1.34425	7.4333e-15	1.00066e-13
GZMB	3.01024	6.06272	1.01008	5.8226e-21	1.03954e-19
CTSS	23.6632	59.3336	1.3262	1.05136e-58	1.36861e-56
JCHAIN	28.5593	136.211	2.25381	3.54868e-28	8.65103e-27
CALY	0.0378808	0.238204	2.65266	8.26944e-13	9.53368e-12
GPR68	0.626108	1.45036	1.21193	1.06828e-43	5.50901e-42
IL7R	3.08568	7.34088	1.25036	4.66025e-30	1.23732e-28
SLAMF6	1.65745	5.74445	1.7932	6.4424e-64	2.05666e-61
RAC2	9.16291	25.3402	1.46755	8.23355e-69	5.51977e-66
CLEC7A	2.43005	5.43435	1.16112	3.71146e-39	1.49889e-37
LSP1	6.26378	14.0388	1.16431	3.36554e-58	3.95835e-56
THEMIS	0.49532	1.83889	1.8924	2.13347e-58	2.62437e-56
HIST2H2AB	0.144852	0.473374	1.7084	0.00520074	0.0117058
CHI3L2	1.33804	2.85208	1.09189	9.84449e-23	1.90744e-21
POU2F2	0.951199	1.91691	1.01097	2.57771e-39	1.05051e-37
ST8SIA1	0.108611	0.338491	1.63995	9.8541e-49	6.50856e-47
RORB	0.055447	0.189868	1.77582	1.65331e-05	7.13011e-05
LILRA6	0.356804	0.830429	1.21873	1.6772e-34	5.39277e-33
IL2RG	6.31605	21.4758	1.76562	5.28558e-70	4.7246e-67
FCGR3A	28.314	81.1606	1.51927	1.3725e-55	1.38364e-53
CCL4	4.83396	12.6159	1.38397	2.15259e-44	1.15447e-42
ADAM8	1.57789	3.55456	1.17167	1.39045e-36	4.95828e-35
FPR2	0.266677	0.558065	1.06534	9.09592e-13	1.04506e-11
JAML	1.43975	3.12684	1.11889	3.9609e-53	3.4711e-51
DLEU7	0.173767	0.411684	1.24438	1.92377e-40	8.34754e-39
ASCL2	0.325893	0.856265	1.39366	7.16856e-49	4.78189e-47
VSIG4	10.5701	25.7939	1.28704	1.33345e-32	4.00871e-31
HIST2H2AC	0.942628	2.93952	1.64082	0.00143245	0.00381083
MS4A4E	0.5076	1.03906	1.03352	9.5733e-14	1.18961e-12
GPR171	0.745804	1.96507	1.39771	8.45374e-45	4.60763e-43
PRKCB	0.829295	2.04292	1.30068	2.90273e-55	2.88295e-53
TBC1D10C	1.24375	3.49517	1.49067	4.97613e-51	3.60649e-49
TIFAB	0.0624996	0.220542	1.81913	2.38433e-46	1.40281e-44
EVI2B	7.42973	18.6109	1.32477	9.61994e-69	6.1421e-66
P2RY10	0.637849	2.63132	2.0445	1.85346e-63	5.07168e-61
BIN2	2.82991	6.17536	1.12577	7.19889e-66	3.21742e-63
HIST1H2BI	0.247116	0.604353	1.2902	0.00119441	0.0032425
CD72	1.19938	3.61302	1.59092	2.49415e-49	1.67208e-47
HIST1H2AH	0.0700543	0.280445	2.00117	0.000987677	0.00274121
HLA-DOB	1.11955	4.74885	2.08466	2.60234e-56	2.74742e-54
ALOX15B	0.97358	2.04701	1.07215	3.84547e-12	4.18847e-11
ITGAX	3.37168	7.11385	1.07716	9.44568e-33	2.85886e-31
CD3G	0.956349	3.33734	1.80309	9.1687e-61	1.59654e-58
HIST1H1D	0.500123	1.4923	1.57718	1.66753e-07	1.04089e-06
CCL22	0.385215	0.961135	1.31908	1.72451e-31	4.85761e-30
GPR174	0.48835	2.22508	2.18787	7.27911e-53	6.09989e-51
TREM2	13.7954	32.9996	1.25825	6.36968e-44	3.32314e-42
CHIT1	1.27391	3.58413	1.49236	1.93633e-12	2.16714e-11
LY86	6.61057	14.695	1.15248	3.27846e-55	3.23217e-53
SAMSN1	2.2124	5.38142	1.28237	4.0455e-52	3.08194e-50
CCR5	2.48473	9.41176	1.92138	6.81586e-68	3.80779e-65
CCL18	6.06857	18.1573	1.58112	5.83745e-12	6.2665e-11
KCNN4	0.597481	1.25569	1.07151	1.0907e-34	3.5324e-33
DNAJC5B	0.249879	0.788277	1.65748	8.44011e-41	3.6982e-39
LTF	12.4911	27.9295	1.1609	0.00219523	0.00552122
IL1RN	0.648162	1.37228	1.08214	2.1467e-18	3.46366e-17
ARHGAP30	4.63929	11.2874	1.28273	7.99091e-64	2.38094e-61
PRF1	6.9675	14.5826	1.06554	3.8791e-31	1.07683e-29
GREM1	0.229285	0.494056	1.10753	2.66112e-08	1.90498e-07
UTS2	0.118755	0.303012	1.35139	2.67018e-24	5.53351e-23
XCL1	0.497554	1.50166	1.59363	3.27623e-40	1.39012e-38
NAIP	0.122922	0.303244	1.30274	1.05565e-24	2.22549e-23
LILRB1	1.95872	4.00927	1.03343	7.90627e-49	5.24789e-47
CCL13	0.497299	1.19784	1.26825	1.32802e-10	1.26734e-09
HIST1H3B	0.143356	0.936488	2.70766	0.0168894	0.0323458
LTA	0.246399	0.906859	1.87988	1.64157e-57	1.91393e-55
JAKMIP1	0.241621	0.911174	1.91498	7.93782e-51	5.66129e-49
FFAR4	0.307281	0.644889	1.06949	4.72904e-32	1.38445e-30
IRF4	0.264408	1.29669	2.294	5.28421e-57	5.76022e-55
SLFN12L	0.280849	0.89819	1.67723	3.25443e-38	1.2503e-36
LAPTM5	59.2459	143.811	1.27939	7.40271e-72	1.10284e-68
DTHD1	0.104387	0.402247	1.94614	3.32481e-38	1.27369e-36
MS4A4A	6.49189	13.6839	1.07576	1.19109e-36	4.25871e-35
ADCY7	0.777347	1.72312	1.14839	4.34583e-30	1.15613e-28
CST7	8.08665	29.5355	1.86884	1.15252e-54	1.10378e-52
PYHIN1	0.650257	2.15724	1.7301	5.30088e-54	4.90167e-52
MCEMP1	0.191885	0.475762	1.31	2.76115e-10	2.54118e-09
CD14	41.3515	84.2398	1.02656	4.84769e-43	2.38087e-41
HIST1H1E	1.0037	4.07151	2.02024	0.000279152	0.000900162
SIGLEC14	1.35022	3.0483	1.17481	2.72965e-30	7.3345e-29
NCR3	0.477714	0.982731	1.04065	1.95416e-35	6.51777e-34
TTC24	0.0532232	0.269072	2.33787	1.76865e-38	6.95427e-37
P2RY12	1.06916	2.20384	1.04355	1.18273e-19	2.00734e-18
IL21R	0.623822	1.64635	1.40007	5.90126e-45	3.22955e-43
LY9	0.186902	0.571967	1.61365	5.7572e-64	1.94799e-61
EOMES	0.783691	3.48182	2.15149	3.3035e-52	2.54559e-50
REG1B	0.404446	1.49259	1.8838	8.484e-06	3.89433e-05
CXorf21	1.39079	2.91628	1.06822	2.25804e-42	1.09299e-40
HLA-DRA	675.111	1618.62	1.26157	2.76546e-61	5.3738e-59
CIITA	2.06337	4.92929	1.25638	7.08797e-39	2.83688e-37
CARD17	0.0822393	0.306331	1.89719	1.12517e-41	5.13139e-40
SLC15A3	5.0023	10.1103	1.01516	5.82951e-56	6.01247e-54
RNASE2	1.07507	2.96001	1.46118	2.42606e-37	8.91194e-36
HCST	5.37383	14.3985	1.4219	1.33866e-53	1.19658e-51
ZBED2	0.176471	1.12484	2.67222	2.39702e-50	1.67392e-48
C5orf58	0.108666	0.255795	1.23509	9.33051e-21	1.6461e-19
SLAMF7	1.69303	7.70431	2.18606	2.09214e-68	1.27506e-65
ICOS	0.268246	1.18684	2.1455	2.37519e-58	2.89514e-56
PCED1B	2.42414	5.24368	1.11311	3.59748e-50	2.48634e-48
CCR2	1.38579	4.04438	1.54521	1.29265e-51	9.62883e-50
APOL1	69.1125	144.853	1.06757	6.07441e-26	1.35292e-24
SPN	1.68288	4.47846	1.41207	4.81826e-53	4.16795e-51
TMIGD3	2.45922	5.29953	1.10766	4.70271e-40	1.97661e-38
PDCD1LG2	1.50368	3.0587	1.02442	1.8289e-38	7.14924e-37
MS4A7	10.1918	20.9242	1.03776	1.56065e-37	5.78045e-36
AIF1	18.5068	42.9681	1.21521	1.64678e-69	1.29882e-66
HLA-DQA1	21.634	62.5958	1.53277	3.10559e-58	3.71783e-56
SLA2	0.994402	3.27144	1.71803	1.73025e-64	6.44422e-62
CXCL11	2.22128	8.04326	1.85639	1.78336e-34	5.72039e-33
CD28	0.620334	1.56302	1.33322	1.21885e-51	9.12983e-50
RUBCNL	0.438246	1.04815	1.25804	1.36925e-49	9.31923e-48
PLEK	6.5734	17.5603	1.41761	4.72632e-59	6.6011e-57
OBP2A	0.0651086	0.166881	1.3579	0.0274344	0.0491109
AMPD1	0.0527302	0.213098	2.01481	1.84914e-19	3.10692e-18
WAS	4.60761	11.5399	1.32454	4.47315e-70	4.284e-67
TAGAP	2.05023	4.30307	1.06958	7.58924e-57	8.20617e-55
HLA-G	12.8445	36.0562	1.48909	1.25747e-15	1.77475e-14
LYZ	61.7315	166.29	1.42963	2.65168e-36	9.3317e-35
MIXL1	0.0641621	0.176483	1.45974	5.2826e-11	5.21569e-10
NKG7	15.5298	52.2018	1.74906	4.88751e-42	2.28333e-40
EMB	2.96185	6.7371	1.18563	4.01754e-57	4.41534e-55
SLAMF9	0.0630283	0.183493	1.54165	4.56506e-05	0.000178972
ITGAL	3.71558	10.6693	1.5218	1.08817e-63	3.10429e-61
GZMH	4.70875	11.085	1.23519	1.34231e-32	4.02632e-31
LPAR3	0.0672815	0.336297	2.32145	0.000139129	0.000487315
CSF1R	14.8136	31.585	1.09231	2.70856e-43	1.36016e-41
GPR82	0.331372	0.721225	1.122	6.50014e-24	1.31852e-22
DNASE2B	0.174568	0.392727	1.16974	2.92013e-15	4.02809e-14
GPR18	0.356025	1.02969	1.53216	3.13346e-58	3.718e-56
CLECL1	0.287225	0.873401	1.60446	9.43227e-53	7.80666e-51
C19orf84	0.0973235	0.215519	1.14695	4.74942e-36	1.64975e-34
TRPM2	1.40854	3.40734	1.27445	4.10936e-55	3.99263e-53
C1QB	91.0223	267.733	1.5565	7.70815e-61	1.37801e-58
AQP9	2.36854	5.88269	1.31248	1.18093e-12	1.34756e-11
TRAT1	0.462889	1.81214	1.96896	6.89073e-63	1.67983e-60
MZB1	1.14931	8.86766	2.94779	6.71363e-31	1.84838e-29
CD27	2.29464	12.4655	2.4416	1.07076e-60	1.84061e-58
CXCL8	2.70668	7.70398	1.50908	0.000121566	0.000432006
CTSE	0.777288	2.3719	1.60952	6.49929e-10	5.76339e-09
SELPLG	8.1702	18.0446	1.14313	5.66142e-70	4.74427e-67
CD3D	4.82107	19.3879	2.00773	6.37006e-68	3.71347e-65
AKR1B15	0.0406118	0.183045	2.17223	0.000542658	0.00161508
IGSF6	3.7464	8.86636	1.24284	9.10381e-54	8.24756e-52
C10orf99	12.383	28.8138	1.2184	4.05767e-13	4.80227e-12
SAMD3	0.272979	0.594369	1.12257	2.62671e-43	1.32402e-41
FCRL5	0.0596604	0.448861	2.91142	6.38504e-27	1.46343e-25
CD8A	3.77419	18.8298	2.31878	5.42815e-53	4.66543e-51
STAT1	31.5828	69.0783	1.12909	1.68931e-38	6.66185e-37
HAPLN3	2.10748	4.23029	1.00524	7.00799e-32	2.02507e-30
FASLG	0.648531	2.61304	2.01048	4.38737e-54	4.11369e-52
TNFRSF18	0.712771	1.61218	1.1775	4.48602e-26	1.00248e-24
VPREB3	0.509735	1.05911	1.05504	1.35839e-08	1.0215e-07
TLR8	0.914099	2.67122	1.54708	1.72172e-43	8.77748e-42
CD200R1	0.461661	1.82399	1.98219	2.2172e-53	1.9558e-51
FAM78A	1.97151	4.07494	1.04748	2.02197e-58	2.51023e-56
CD5L	0.69592	1.73365	1.31682	8.26876e-15	1.10757e-13
MAP4K1	1.43413	4.07745	1.50749	1.20273e-58	1.53584e-56
CCR8	0.109497	0.406805	1.89344	3.19246e-40	1.35887e-38
C16orf54	1.11516	3.00462	1.42993	1.81918e-63	5.07168e-61
APCDD1L	0.783616	2.01179	1.36026	0.00235878	0.00587091
UCP2	18.3964	37.7137	1.03566	5.86471e-47	3.5581e-45
LAT2	2.52558	5.30322	1.07025	9.92141e-60	1.46183e-57
NUGGC	0.569359	1.17194	1.04149	3.94053e-17	5.99032e-16
FGD2	0.992412	2.21201	1.15634	7.32087e-38	2.76502e-36
FDCSP	1.70241	16.1512	3.24599	1.38589e-08	1.0381e-07
SELL	2.87163	6.97348	1.28001	1.52976e-52	1.22089e-50
FCGR2B	0.882054	2.2879	1.37509	2.38436e-40	1.02139e-38
SPIB	0.147723	0.412776	1.48246	4.80985e-34	1.51386e-32
VAV1	1.98252	5.1847	1.38692	1.29251e-72	2.88833e-69
NCF4	4.48558	9.65361	1.10577	1.33866e-53	1.19658e-51
LTB	2.97375	9.60018	1.69078	1.50505e-48	9.84377e-47
ZNF831	0.1647	0.558777	1.76243	3.45396e-55	3.38034e-53
SH3BP1	1.31985	2.90181	1.13657	5.29876e-61	9.7323e-59
LCP2	4.91461	10.3248	1.07097	1.29057e-61	2.62182e-59
SIRPG	0.746169	3.62661	2.28105	3.77648e-61	7.1317e-59
ADAMDEC1	1.08163	4.24389	1.97218	2.26271e-30	6.09205e-29
WDFY4	0.71862	1.91976	1.41763	4.46063e-50	3.06709e-48
S100B	0.723463	1.57323	1.12074	9.56382e-27	2.17342e-25
FPR3	8.95859	19.5121	1.12303	1.4163e-35	4.79538e-34
LILRB4	1.99902	5.9416	1.57156	2.89559e-57	3.29018e-55
RHOH	0.532846	1.6947	1.66924	3.08144e-72	5.1645e-69
OSCAR	1.6621	3.40902	1.03635	2.65098e-38	1.02729e-36
CD74	863.906	1957.49	1.18006	9.04555e-55	8.72537e-53
FCMR	2.66292	5.42611	1.02691	1.89608e-38	7.39032e-37
HTRA4	0.347497	1.19767	1.78516	2.04205e-31	5.74e-30
APOBEC3G	3.67323	7.69723	1.06729	4.13878e-42	1.9403e-40
SH2D2A	1.36244	3.83376	1.49257	4.14919e-45	2.28939e-43
CD244	0.6126	1.54802	1.33741	2.02067e-54	1.92149e-52
ITGB2	14.192	34.1379	1.2663	5.81141e-64	1.94799e-61
ADA2	11.3136	24.8645	1.13603	5.4573e-47	3.34116e-45
PIK3CG	1.17386	2.52351	1.10417	1.15166e-29	3.00417e-28
HLA-DMB	11.5873	26.3514	1.18533	3.70661e-59	5.28705e-57
GAL3ST4	3.51953	7.53849	1.09889	1.12416e-37	4.22204e-36
APOBEC3H	0.943146	2.25373	1.25676	3.10621e-41	1.37e-39
IL10RA	4.53644	12.5434	1.46729	7.18492e-69	5.07028e-66
PILRA	4.16092	8.49899	1.03039	2.14647e-52	1.69294e-50
ABCD2	0.188937	0.4976	1.39708	1.41385e-41	6.3828e-40
GNA15	1.8415	3.97286	1.1093	4.52212e-56	4.7002e-54
ETV7	2.80087	5.74979	1.03763	8.49351e-33	2.58233e-31
CEBPA	2.56539	5.96715	1.21787	1.14447e-39	4.73611e-38
HIST1H4E	2.07572	5.03129	1.27732	0.00101799	0.00281311
KCNA3	0.301652	0.761668	1.33628	1.74938e-35	5.86391e-34
PLD4	1.16406	2.58955	1.15354	8.84912e-27	2.01784e-25
GTSF1L	0.0353313	0.214146	2.59958	7.86479e-30	2.06767e-28
SNX20	0.892709	2.90815	1.70384	2.50185e-79	1.67724e-75
P2RX5	0.109775	0.289146	1.39725	1.95981e-28	4.83926e-27
BTLA	0.151544	0.537995	1.82786	4.01143e-52	3.07345e-50
HLA-DRB5	138.56	286.712	1.04909	9.4202e-24	1.89649e-22
CTSW	4.48256	13.663	1.60788	5.98776e-44	3.14839e-42
CD163	10.2869	25.2219	1.29386	2.64616e-25	5.70414e-24
POU2AF1	0.205293	1.30129	2.66418	3.8029e-30	1.01572e-28
TRAF3IP3	0.687729	2.02339	1.55687	1.40771e-60	2.35932e-58
CARMIL2	0.277033	0.752208	1.44108	5.71635e-44	3.01751e-42
LCK	2.3708	7.5307	1.66741	7.95507e-68	4.10237e-65
PLCB2	2.22429	5.01543	1.17303	2.4815e-41	1.10172e-39
CSF2RA	2.31896	4.98446	1.10396	1.54027e-46	9.17864e-45
IL2RB	3.61095	8.89857	1.3012	2.28103e-50	1.60126e-48
NOD2	0.477726	1.3757	1.52591	8.90023e-60	1.32594e-57
ITK	0.599992	1.72944	1.52729	7.4737e-54	6.81683e-52
CD2	6.2271	23.808	1.93482	6.6846e-71	7.46892e-68
GZMA	9.53628	34.1036	1.83842	5.03351e-59	6.8787e-57
PAEP	3.86252	9.44364	1.2898	1.08981e-05	4.88702e-05
ZNF804A	0.0872715	0.223695	1.35795	4.42879e-46	2.54855e-44
DAPP1	0.639819	1.58467	1.30844	1.12733e-52	9.16072e-51
HGF	2.07276	4.74528	1.19494	8.20527e-07	4.54237e-06
CD79A	1.22046	7.65776	2.6495	4.72909e-32	1.38445e-30
CHRDL2	0.49263	1.51423	1.62	2.70635e-07	1.62575e-06
HIST1H3F	0.0748028	0.569924	2.9296	0.000181369	0.000615021
FMNL1	3.10062	6.81956	1.13712	1.90904e-57	2.18772e-55
TAS1R3	0.132887	0.308558	1.21534	5.85184e-08	3.94477e-07
HLA-DQB1	46.8197	96.5506	1.04417	2.84616e-29	7.29663e-28
SIGLEC9	1.37819	2.92986	1.08806	1.41686e-47	9.00346e-46
IL9R	0.0842176	0.22115	1.39283	1.47059e-35	4.95664e-34
DUSP2	2.56766	7.63222	1.57165	9.41976e-42	4.32535e-40
ZNF683	0.68941	1.72828	1.3259	8.88011e-28	2.12615e-26
TNFSF13B	2.97775	8.4157	1.49886	1.2213e-61	2.51925e-59
TTN	0.106798	0.228346	1.09633	0.00148259	0.00392701
TNFRSF17	0.210366	1.14397	2.44307	1.14629e-30	3.11755e-29
PTAFR	3.31201	7.4093	1.16163	2.38545e-46	1.40281e-44
CD8B	1.41268	7.06665	2.3226	1.13964e-51	8.5844e-50
CPA4	0.902902	1.98767	1.13844	2.74112e-10	2.52598e-09
HCK	5.38135	11.7901	1.13154	2.66255e-60	4.24994e-58
HIST1H2BF	0.4356	0.96353	1.14533	1.66722e-06	8.76248e-06
HLA-DQA2	21.191	57.1782	1.43201	9.99866e-18	1.56432e-16
LPAR5	1.48274	3.47489	1.22871	7.93796e-51	5.66129e-49
TMEM155	0.302406	1.00761	1.73637	9.81181e-31	2.68483e-29
CD40LG	0.644253	1.48461	1.20438	1.479e-39	6.06436e-38
MYCL	0.530424	1.06982	1.01215	7.87996e-34	2.46281e-32
RUFY4	0.132471	0.431208	1.70271	1.79582e-22	3.43485e-21
HP	10.5365	33.5643	1.67153	3.72579e-09	3.01481e-08
MYO1F	2.86026	6.52271	1.18932	2.92729e-63	7.54791e-61
TLR7	1.58534	4.11608	1.37648	3.58461e-37	1.3025e-35
SECTM1	4.35223	9.78161	1.16832	5.90868e-40	2.46802e-38
RGS18	1.33205	3.01797	1.17993	5.11887e-47	3.14834e-45
UNC13D	1.35224	2.76575	1.03232	5.82629e-39	2.33889e-37
CR1	0.16827	0.411596	1.29045	2.00428e-18	3.23776e-17
SCML4	0.147165	0.391211	1.41051	9.31299e-46	5.22463e-44
ACAP1	1.56107	3.16707	1.02061	3.96055e-32	1.1671e-30
NLRC4	0.874183	1.83299	1.0682	4.68738e-47	2.90965e-45
BASP1	6.40831	13.4949	1.0744	1.99162e-44	1.07244e-42
WFDC5	0.342653	1.74229	2.34617	1.81562e-05	7.75776e-05
SIGLEC10	2.60093	6.87752	1.40286	1.77539e-53	1.57645e-51
FERMT3	6.24262	14.9	1.25508	6.15875e-74	1.65153e-70
GJB6	0.16018	0.336768	1.07207	0.000454069	0.00138022
PMCH	0.144792	0.501767	1.79303	3.16193e-29	8.07527e-28
CXCR3	1.29847	5.45887	2.07179	3.05889e-61	5.85909e-59
UGT1A10	0.295097	0.640086	1.11708	0.000297113	0.000950308
GPR55	0.116757	0.304518	1.38302	6.41885e-44	3.33581e-42
CD33	0.678222	1.54805	1.19063	4.0925e-59	5.77603e-57
PARP15	0.359185	0.917699	1.3533	2.69396e-27	6.27095e-26
TCL1A	0.112714	0.275823	1.29107	1.23008e-10	1.17723e-09
RGS1	19.5096	45.6333	1.2259	1.38213e-31	3.90962e-30
C3AR1	8.18153	16.9557	1.05133	6.04057e-40	2.51528e-38
CEACAM21	0.783936	1.66867	1.08989	2.43379e-45	1.35968e-43
HAMP	0.265338	0.865507	1.70571	9.30745e-36	3.17543e-34
ICAM3	0.559183	1.46733	1.3918	6.20542e-64	2.02932e-61
TUBA3E	0.794219	1.77948	1.16385	0.000260133	0.000845746
UBD	14.47	38.3599	1.40653	2.08075e-22	3.95725e-21
CCR1	4.13171	8.95127	1.11535	1.84018e-40	8.01074e-39
FCGR1B	0.27878	0.734358	1.39736	2.01638e-51	1.48548e-49
PTPRC	5.8283	16.1086	1.46669	1.13974e-58	1.46939e-56
PI3	1.72827	6.34422	1.87611	2.62064e-09	2.173e-08
CXCL1	5.00619	12.196	1.28462	5.55368e-05	0.000213424
MNDA	5.34431	11.7935	1.14192	1.25828e-48	8.2701e-47
NCF2	4.49534	9.48424	1.0771	8.66478e-48	5.55873e-46
BCL11B	0.577639	1.51776	1.3937	9.84176e-53	8.04624e-51
PRDM8	0.404296	0.840394	1.05565	8.05506e-28	1.93552e-26
LCP1	18.2204	49.1553	1.43179	3.82263e-70	3.9426e-67
TNFSF14	0.999088	2.11843	1.08431	1.36566e-24	2.8566e-23
AC136428.1	0.11215	0.717376	2.67729	8.77525e-19	1.43661e-17
CLEC17A	0.140627	0.327028	1.21754	1.93728e-22	3.69489e-21
KCND2	0.0940117	0.200412	1.09206	0.00111539	0.00304772
KLRK1	0.162768	0.490008	1.58999	4.06898e-18	6.47175e-17
SASH3	5.43066	14.6634	1.43302	9.645e-80	1.2932e-75
ZBP1	0.235267	0.815674	1.7937	4.09068e-47	2.55106e-45
GPR84	0.297928	0.968587	1.70092	8.47026e-47	5.09279e-45
CLEC12A	0.757321	2.10917	1.4777	3.32726e-39	1.34779e-37
GAS7	1.17854	2.64025	1.16368	5.63477e-47	3.43413e-45
RASAL3	2.64904	5.39299	1.02562	2.72931e-42	1.3023e-40
IL2RA	0.837569	2.40021	1.51888	3.04122e-25	6.52427e-24
IKZF3	0.880393	3.17557	1.85079	2.80409e-54	2.64769e-52
CORO1A	7.90763	21.5923	1.4492	2.52408e-72	4.83469e-69
SPI1	9.96357	23.2898	1.22497	4.00471e-62	8.38987e-60
PARVG	1.46962	3.59887	1.2921	6.94375e-64	2.16516e-61
IL16	1.40267	3.01627	1.10459	1.64575e-58	2.08172e-56
TNFAIP8L2	3.79514	8.93284	1.23496	2.45048e-64	8.88002e-62
IKZF1	1.54486	4.15524	1.42746	7.43497e-68	3.98752e-65
C1orf162	7.39853	16.4916	1.15642	3.4565e-57	3.89452e-55
GZMK	3.74638	19.746	2.39799	1.02008e-55	1.03616e-53
C1QA	99.9733	276.961	1.47007	4.89342e-60	7.54149e-58
FCER1G	30.3648	75.666	1.31724	8.21846e-65	3.24097e-62
TIGIT	0.457927	1.99211	2.12111	1.96518e-62	4.39153e-60
GAPT	1.26534	2.84133	1.16705	4.29042e-35	1.40307e-33
DHRS9	0.357597	0.747731	1.06419	1.42833e-22	2.75555e-21
SIGLEC1	1.92179	4.69281	1.288	7.98753e-36	2.73206e-34
LINGO3	0.138988	0.282455	1.02306	1.44707e-21	2.66883e-20
FCRL3	0.220409	0.899146	2.02837	1.89335e-32	5.61637e-31
PLA2G2D	0.290512	2.04742	2.81714	2.83414e-42	1.34752e-40
GFI1	0.451717	1.44046	1.67304	6.65773e-53	5.6498e-51
BTK	1.52961	3.52217	1.2033	3.01028e-63	7.61545e-61
HTR7	0.260739	0.539997	1.05035	1.16066e-27	2.75436e-26
LAX1	0.411457	1.46239	1.82952	3.51952e-46	2.03404e-44
HIST1H2AJ	0.0969312	0.328295	1.75996	1.00894e-05	4.57021e-05
HLA-DPB1	108.173	264.995	1.29263	7.08553e-63	1.69648e-60
C1QC	92.5194	255.07	1.46307	2.5513e-58	3.08179e-56
SIT1	1.38586	5.72361	2.04615	1.02342e-65	4.42647e-63
MSR1	5.13801	11.8204	1.202	3.45975e-37	1.26055e-35
ZPLD1	0.118725	0.395817	1.73721	9.99705e-06	4.53299e-05
TTC16	0.124145	0.261507	1.07483	9.55571e-16	1.35294e-14
CLEC9A	0.36878	0.997099	1.43498	3.10022e-28	7.58535e-27
KRT25	0.120152	0.249953	1.05679	0.000456786	0.00138754
HSD11B1	1.10378	2.59474	1.23314	1.07912e-10	1.03645e-09
SIGLEC7	1.11111	2.35721	1.08508	4.68144e-46	2.68243e-44
GPR65	1.29916	3.45648	1.41172	1.12602e-67	5.59175e-65
ASB2	0.459252	1.21963	1.40909	2.11764e-48	1.37832e-46
PLXNC1	2.29539	4.73052	1.04326	7.91497e-37	2.8528e-35
EREG	0.0950695	0.315515	1.73065	6.06688e-05	0.000230569
MMP12	0.247825	1.99122	3.00626	8.13397e-08	5.34609e-07
PDCD1	0.806628	4.51858	2.4859	4.00485e-51	2.91831e-49
ARL11	0.565001	1.16587	1.04509	2.63189e-59	3.83569e-57
LILRB3	0.683261	1.42748	1.06296	3.22425e-42	1.51687e-40
AKNA	3.11949	6.34762	1.02491	3.56962e-47	2.23652e-45
IFNG	0.191817	1.3463	2.8112	3.35813e-48	2.17516e-46
CD247	1.73502	4.39801	1.3419	2.3627e-56	2.51422e-54
SP140	0.377865	1.35431	1.84162	1.92071e-71	2.57528e-68
GPSM3	12.3367	25.004	1.01921	4.00471e-62	8.38987e-60
SIGLEC11	0.16578	0.415177	1.32446	7.54503e-24	1.52585e-22
SLA	3.20676	7.65309	1.25492	1.85425e-51	1.37358e-49
CXCL9	12.2718	53.3906	2.12124	4.03447e-43	2.01094e-41
SLC1A3	2.3979	5.50098	1.19791	7.00799e-32	2.02507e-30
PTPN7	1.0328	3.57839	1.79275	2.2972e-67	1.0621e-64
CD48	3.97173	11.1178	1.48503	2.74433e-74	1.22653e-70
ANKRD22	1.75643	4.38014	1.31833	2.30498e-36	8.15441e-35
HLA-DQB2	9.71491	24.5133	1.33529	1.40967e-27	3.33349e-26
CD84	2.03343	5.65089	1.47456	4.14919e-45	2.28939e-43
IL10	0.299184	0.711131	1.24908	2.19447e-36	7.78398e-35
HIST1H2BE	0.634114	1.33023	1.06886	0.00203043	0.00515412
KIF21B	0.539403	1.12968	1.06648	4.30971e-37	1.56175e-35
FPR1	3.35773	7.68598	1.19474	3.83353e-25	8.1717e-24
CRTAM	0.474211	1.91862	2.01647	1.3195e-62	2.99862e-60
LIMD2	3.10684	7.04715	1.18159	2.47561e-44	1.32243e-42
SAA1	38.3134	148.92	1.95861	7.81835e-13	9.04473e-12
TNNT1	0.773444	1.62476	1.07085	2.08426e-05	8.78244e-05
BCL2A1	2.18744	6.25448	1.51564	8.81236e-46	4.96454e-44
HIST1H2AD	0.708031	1.47039	1.05432	4.9066e-05	0.00019091
P2RY13	2.28749	4.67336	1.0307	2.40673e-33	7.46977e-32
RNASE3	0.118703	0.26173	1.14072	4.4809e-17	6.79637e-16
CD5	1.39247	4.05956	1.54368	2.88958e-60	4.55806e-58
MATN4	0.0675808	0.146623	1.11743	0.0197061	0.0369331
CYTH4	2.69223	6.19665	1.20269	7.27665e-64	2.21739e-61

## Sheet: ImmuneDown
gene	conMean	treatMean	logFC	pValue	fdr
FAM184B	0.163546	0.0772352	-1.08236	0.00100553	0.00278384
SLC51B	3.81089	1.86507	-1.0309	5.07354e-08	3.46188e-07
SST	73.8413	35.4127	-1.06016	0.0268394	0.0481809
WNK3	0.376537	0.186771	-1.01152	0.000408867	0.00125448
OPCML	1.66778	0.82724	-1.01155	1.08375e-07	6.96259e-07
AFM	0.78584	0.330654	-1.24891	0.000144948	0.00050519
ARL4D	6.50587	3.00372	-1.11499	4.92361e-05	0.000191442
NR2E1	1.00764	0.433185	-1.21792	0.00204545	0.00518951
FLRT1	0.184544	0.0677464	-1.44575	1.69138e-06	8.87594e-06
NTSR1	0.794476	0.218611	-1.86164	0.00152264	0.00402118
TMPRSS2	2.64001	0.559849	-2.23743	0.0232522	0.0425734
PPARGC1A	6.03262	2.642	-1.19115	5.65635e-14	7.11448e-13
TCEAL2	1.18451	0.401952	-1.5592	0.00151974	0.00401442
TNN	0.511759	0.248783	-1.04058	9.91389e-06	4.5029e-05
LIX1	2.18608	0.975677	-1.16387	0.0194809	0.0365578
TMEM38A	5.1789	1.8961	-1.44961	7.60857e-21	1.3512e-19
FBN3	0.552666	0.105035	-2.39554	0.0211619	0.0392392
CRHR1	0.475296	0.221042	-1.10451	0.0239369	0.0436187
FREM1	0.729993	0.20282	-1.84769	1.04592e-11	1.09904e-10
SLC22A12	21.7687	9.89142	-1.138	0.00133303	0.00357967
GGT6	1.58828	0.343809	-2.20778	0.000246887	0.000807774
HAP1	0.116083	0.0438342	-1.40503	0.00371664	0.00876718
PNMT	0.186917	0.0463202	-2.01269	1.03229e-10	9.95031e-10
ERBB4	0.554611	0.134712	-2.0416	0.0211545	0.039231
GABRB2	0.232888	0.0694729	-1.74511	0.000396212	0.00122126
STAC2	15.8608	2.81533	-2.49409	0.00015379	0.000531726
CYP17A1	7.24949	0.370884	-4.28884	5.17437e-05	0.000200225
TP53AIP1	0.189488	0.0482148	-1.97455	0.00700798	0.0152512
MPPED2	0.773828	0.380761	-1.02313	5.39646e-06	2.58229e-05
FSTL4	0.282192	0.107149	-1.39706	2.86314e-06	1.44809e-05
PPM1E	0.554737	0.093959	-2.5617	2.11269e-14	2.73955e-13
CLCNKB	13.7401	3.36052	-2.03163	0.00270015	0.0066198
PRLR	2.1469	0.815784	-1.396	0.0271384	0.0486395
CKB	58.0039	26.9854	-1.10397	8.23297e-16	1.1706e-14
TCEAL5	0.175135	0.0521608	-1.74743	0.0139792	0.0275475
PLA2G4F	1.79521	0.322616	-2.47626	0.0109285	0.0222748
GALR1	0.224644	0.101975	-1.13943	0.00669785	0.0146429
F7	0.156018	0.0523979	-1.57413	8.71232e-05	0.000319865
DGKI	1.90822	0.534949	-1.83475	0.0203927	0.0380021
CECR2	0.167132	0.0752647	-1.15094	0.0019347	0.00494574
USP2	8.14266	3.7613	-1.11427	7.40967e-14	9.27627e-13
SCUBE2	0.856027	0.419347	-1.02951	0.00419209	0.00972281
CPN1	0.354942	0.134972	-1.39492	0.0089055	0.0186877
SLC13A2	1.38859	0.164458	-3.07782	0.00190356	0.00487918
WNT11	0.711217	0.221524	-1.68282	0.00065531	0.00191092
HSD11B2	40.4833	13.5809	-1.57574	5.04551e-14	6.40021e-13
FAM189A2	1.82228	0.870669	-1.06555	5.72638e-08	3.86408e-07
SVOPL	0.185115	0.0427669	-2.11385	0.0182855	0.0346581
FABP4	12.4014	5.44521	-1.18744	4.75185e-07	2.7368e-06
CPNE6	0.0304978	0.0139	-1.13362	0.000685867	0.00198749
ATP6V1B1	12.1711	1.78522	-2.76929	2.73842e-07	1.64428e-06
ST6GALNAC2	1.22603	0.582573	-1.07348	4.5342e-06	2.2035e-05
OGDHL	22.9531	9.41053	-1.28634	3.65977e-07	2.15598e-06
IGF2	70.9961	14.1512	-2.32681	0.00255666	0.00629679
SLC12A1	1.18547	0.487179	-1.28294	0.0181945	0.0345053
ATP4B	0.11684	0.0248285	-2.23446	7.78901e-09	6.08596e-08
ZNF98	0.143869	0.0646173	-1.15476	0.000117357	0.000418823
HMGCS2	24.5589	10.5006	-1.22577	2.17975e-05	9.14744e-05
ASTN1	0.184263	0.0530787	-1.79557	0.00132205	0.0035523
LRRC14B	1.26992	0.376994	-1.75213	0.0220097	0.0405812
SLC22A6	17.1101	8.44439	-1.01878	0.00384337	0.00901695
NR0B2	2.80745	0.170727	-4.0395	0.00744165	0.0160327
TOX3	2.05988	0.828753	-1.31354	1.65453e-05	7.13112e-05
SLC16A11	1.5237	0.614614	-1.30982	0.000855893	0.0024119
TMEM132C	0.125688	0.0390145	-1.68777	0.000146758	0.000510854
HS6ST3	1.0871	0.1491	-2.86613	1.08377e-06	5.8807e-06
AVPR1A	4.49282	2.12537	-1.07991	1.55813e-05	6.75004e-05
CKMT2	6.13027	1.94398	-1.65694	0.00817289	0.017317
MUC20	15.2445	4.57094	-1.73772	0.00023599	0.000777623
AMBP	8.11112	1.12368	-2.85167	0.0115669	0.0234097
G6PC	3.78843	1.85353	-1.03133	0.00206104	0.00522329
DPP6	0.222862	0.0410329	-2.4413	0.00154893	0.00407778
LDHD	7.78691	3.5107	-1.14929	2.71248e-10	2.5013e-09
LRRTM1	0.47206	0.0660627	-2.83706	4.21826e-05	0.000166593
BEX1	5.62608	2.45823	-1.19451	6.77092e-05	0.000254441
CATSPERG	0.779547	0.278796	-1.48342	0.000469137	0.00142119
PROZ	0.38681	0.100552	-1.94368	0.00118872	0.00323098
GREB1	0.508331	0.240494	-1.07977	0.0233873	0.0427625
FOXI2	2.60874	0.353025	-2.88551	7.14223e-06	3.33089e-05
CWH43	1.45643	0.721935	-1.0125	2.76355e-09	2.28163e-08
HCAR1	0.574557	0.252534	-1.18597	6.41446e-06	3.01878e-05
SLC2A4	1.90035	0.888885	-1.0962	4.69394e-12	5.07961e-11
CCDC151	1.21713	0.57897	-1.07192	0.000501254	0.00150455
NELL1	0.247466	0.0608842	-2.02309	0.0261302	0.0470589
C16orf89	3.07215	0.985759	-1.63994	0.00770442	0.0164965
ZNF676	0.485163	0.196162	-1.30643	0.00425479	0.00983759
FMN2	0.0724518	0.0262772	-1.46321	0.00182757	0.0047069
PIK3C2G	0.392355	0.0276849	-3.82499	0.00989865	0.0204943
RAP1GAP	11.7264	5.48005	-1.0975	1.73936e-12	1.95485e-11
MCCD1	1.77741	0.222716	-2.9965	0.00509547	0.0115056
WNK2	0.429091	0.188598	-1.18597	0.0025895	0.006373
SLC38A3	0.788422	0.0877442	-3.16759	0.00683336	0.0149027
TMEM213	14.4966	1.2864	-3.4943	0.0044543	0.0102223
PLG	4.5543	2.1556	-1.07914	0.0045303	0.0103726
RNF212B	0.183451	0.0906463	-1.01708	3.90724e-06	1.91917e-05
LRFN5	0.455251	0.129943	-1.80878	0.0225163	0.0413957
OXCT1	18.7363	7.06346	-1.40739	1.19258e-05	5.29475e-05
CALCA	2.30931	0.0842951	-4.77587	0.0078728	0.01679
HOXB8	4.94163	2.42422	-1.02746	0.000986916	0.00273966
SOX8	0.408579	0.150365	-1.44215	1.97447e-05	8.36188e-05
C1QTNF9B	0.193496	0.062546	-1.62931	0.000162424	0.000557546
SULT1E1	0.208337	0.103083	-1.01511	0.000171165	0.000584263
UNC5D	0.895091	0.258202	-1.79353	0.000561619	0.00166487
SLC7A10	0.162365	0.0540843	-1.58595	0.00178627	0.00461826
THBS4	3.70419	1.58865	-1.22136	0.0194238	0.0364651
CBLN1	0.603773	0.270329	-1.15929	0.000379721	0.00117609
CD300LG	0.789299	0.384533	-1.03746	5.00517e-07	2.86792e-06
SLC25A21	0.303084	0.139731	-1.11706	8.97265e-08	5.84858e-07
OXGR1	0.641096	0.110656	-2.53446	3.7065e-08	2.58972e-07
SOSTDC1	3.312	1.15334	-1.52189	3.70192e-05	0.000148387
RANBP3L	0.74924	0.231824	-1.6924	0.000225719	0.000746715
SMIM5	1.12871	0.403888	-1.48265	0.000707633	0.00204042
PAH	8.50744	2.39497	-1.82871	3.49011e-05	0.000140611
CHRM1	0.216853	0.0726243	-1.5782	0.00951591	0.0198037
DPEP1	5.97945	2.63855	-1.18027	0.00939673	0.0196095
MAL	41.9191	17.2164	-1.28382	0.0206945	0.0384897
SPSB4	0.291386	0.0738734	-1.9798	0.00897875	0.0188046
ELAVL2	0.524912	0.165692	-1.66357	4.5923e-08	3.16411e-07
LAMB4	0.337061	0.10144	-1.73238	5.84842e-05	0.000223406
NUPR2	2.46218	0.231116	-3.41324	2.16023e-05	9.07405e-05
STXBP6	2.3634	0.816983	-1.53249	8.59706e-08	5.62839e-07
SCN2B	0.162582	0.064016	-1.34466	0.00401452	0.00937094
SCGB2A1	0.738873	0.303257	-1.28479	0.000669965	0.00194846
SLC22A8	0.914236	0.2148	-2.08958	9.82117e-05	0.000356283
NRG2	0.734015	0.311813	-1.23513	5.77751e-06	2.74601e-05
PLPP4	0.932919	0.328272	-1.50686	0.00142689	0.00379929
UBE2QL1	2.52809	1.02599	-1.30103	9.2391e-07	5.06244e-06
ELAVL3	0.213011	0.0798014	-1.41644	0.00026774	0.000866907
CKMT1B	0.371526	0.119039	-1.64203	0.0204936	0.0381582
HS6ST2	0.192127	0.0932498	-1.04288	0.0118764	0.0239709
PACRG	2.49425	0.705599	-1.82169	3.36605e-05	0.000135858
ZNF728	0.141456	0.0541277	-1.38592	0.0182231	0.0345545
COL4A6	0.187374	0.0675045	-1.47286	5.76659e-05	0.000220784
KLK3	0.31076	0.0515583	-2.59152	0.00587583	0.0130263
STUM	2.29259	0.773731	-1.56708	3.4895e-15	4.79377e-14
BSND	2.26149	0.249409	-3.18069	0.00723471	0.015669
ADGRV1	0.169266	0.0817024	-1.05084	1.86027e-05	7.93086e-05
PLPPR1	0.67949	0.130682	-2.37839	7.6819e-07	4.2685e-06
INSYN1	1.33407	0.347694	-1.93994	7.09917e-07	3.97933e-06
TUBB4A	4.97752	1.6633	-1.58138	0.00122214	0.00331241
KCNJ11	1.10719	0.458401	-1.27221	1.3248e-09	1.13501e-08
MYT1	0.166576	0.0807592	-1.04448	0.000280092	0.000902975
MYRIP	2.04466	0.926145	-1.14255	2.03876e-06	1.05503e-05
GPAT3	7.52504	3.69639	-1.02558	5.76253e-07	3.26974e-06
MAP3K15	0.284477	0.114549	-1.31235	0.0019785	0.00503947
C9orf24	1.07133	0.409632	-1.387	0.00828039	0.0175226
GRB14	5.59683	2.74479	-1.02792	0.00207656	0.00525529
