# Supplementary material for: Microenvironment-related gene TNFSF13B predicts poor prognosis in kidney renal clear cell carcinoma
Source: PeerJ. 2020 Jun 30;8:e9453. doi: 10.7717/peerj.9453 (PMC7333652; doi:10.7717/peerj.9453)
Supplement: Supplemental Information 1 [file peerj-08-9453-s001.zip › Supplemental Information/5.Interaction_Genes.xlsx]

## Sheet: 6.intersectGenes
Gene	Regulation
SCARA5	up
CD19	up
BLK	up
SLN	up
IGLL5	up
CCL21	up
XCR1	up
GSDMA	up
CCL19	up
FCRLA	up
CASP5	up
SPIC	up
MS4A1	up
JCHAIN	up
IL7R	up
RORB	up
VSIG4	up
CCL18	up
LTF	up
GREM1	up
CCL13	up
OBP2A	up
MIXL1	up
AQP9	up
MZB1	up
FCRL5	up
APCDD1L	up
FDCSP	up
SPIB	up
GAL3ST4	up
CD163	up
POU2AF1	up
PAEP	up
HGF	up
CD79A	up
CHRDL2	up
TNFSF13B	up
TNFRSF17	up
CPA4	up
CR1	up
GJB6	up
TCL1A	up
TUBA3E	up
AC136428.1	up
IL2RA	up
ZPLD1	up
HSD11B1	up
IL10	up
FLRT1	down
TMPRSS2	down
PPARGC1A	down
TMEM38A	down
FBN3	down
FREM1	down
SLC22A12	down
GGT6	down
PNMT	down
CYP17A1	down
CLCNKB	down
CKB	down
F7	down
CPN1	down
SLC13A2	down
HSD11B2	down
OGDHL	down
HMGCS2	down
SLC22A6	down
NR0B2	down
SLC16A11	down
MUC20	down
AMBP	down
LDHD	down
CATSPERG	down
PROZ	down
CWH43	down
PIK3C2G	down
RAP1GAP	down
MCCD1	down
SMIM5	down
PAH	down
CHRM1	down
MAL	down
NUPR2	down
SLC22A8	down
NRG2	down
CKMT1B	down
KLK3	down
STUM	down
ADGRV1	down
PLPPR1	down
TUBB4A	down
KCNJ11	down
GPAT3	down
C9orf24	down
GRB14	down
