# Supplementary material for: Microenvironment-related gene TNFSF13B predicts poor prognosis in kidney renal clear cell carcinoma
Source: PeerJ. 2020 Jun 30;8:e9453. doi: 10.7717/peerj.9453 (PMC7333652; doi:10.7717/peerj.9453)
Supplement: Supplemental Information 1 [file peerj-08-9453-s001.zip › Supplemental Information/6.GO_KEGG.xlsx]

## Sheet: GO
ONTOLOGY	ID	Description	GeneRatio	BgRatio	pvalue	p.adjust	qvalue	geneID	Count
BP	GO:0006959	humoral immune response	11/86	349/18493	6.3914e-07	0.00117921	0.000987639	930/100423062/931/3512/11326/4057/6357/5450/1378/1369/354	11
BP	GO:0071356	cellular response to tumor necrosis factor	9/86	235/18493	1.45751e-06	0.00134456	0.00112612	6366/6363/6362/6357/10673/608/8115/10891/3767	9
BP	GO:0034612	response to tumor necrosis factor	9/86	257/18493	3.04281e-06	0.00187133	0.00156732	6366/6363/6362/6357/10673/608/8115/10891/3767	9
BP	GO:0042100	B cell proliferation	6/86	91/18493	4.11842e-06	0.00189962	0.00159101	931/3575/51237/973/10673/3586	6
BP	GO:0070661	leukocyte proliferation	9/86	283/18493	6.65532e-06	0.00245581	0.00205684	6363/931/3575/26585/51237/973/10673/3559/3586	9
BP	GO:0060326	cell chemotaxis	9/86	295/18493	9.29323e-06	0.00285767	0.00239341	6366/2829/6363/6362/26585/6357/3082/3586/2155	9
BP	GO:0002548	monocyte chemotaxis	5/86	64/18493	1.18834e-05	0.00313212	0.00262328	6366/6363/6362/26585/6357	5
BP	GO:0046651	lymphocyte proliferation	8/86	264/18493	3.14767e-05	0.00680858	0.00570246	6363/931/3575/51237/973/10673/3559/3586	8
BP	GO:0032943	mononuclear cell proliferation	8/86	266/18493	3.32126e-05	0.00680858	0.00570246	6363/931/3575/51237/973/10673/3559/3586	8
BP	GO:0071674	mononuclear cell migration	5/86	85/18493	4.73593e-05	0.0087378	0.00731826	6366/6363/6362/26585/6357	5
BP	GO:0070098	chemokine-mediated signaling pathway	5/86	87/18493	5.29619e-05	0.00888315	0.00744	6366/2829/6363/6362/6357	5
BP	GO:0006644	phospholipid metabolic process	10/86	473/18493	6.78366e-05	0.00930185	0.00779068	930/6366/6363/3082/3158/80157/5288/9542/54886/84803	10
BP	GO:0030595	leukocyte chemotaxis	7/86	217/18493	6.8125e-05	0.00930185	0.00779068	6366/6363/6362/26585/6357/3586/2155	7
BP	GO:0006704	glucocorticoid biosynthetic process	3/86	18/18493	7.53346e-05	0.00930185	0.00779068	3290/1586/3291	3
BP	GO:1990868	response to chemokine	5/86	95/18493	8.06665e-05	0.00930185	0.00779068	6366/2829/6363/6362/6357	5
BP	GO:1990869	cellular response to chemokine	5/86	95/18493	8.06665e-05	0.00930185	0.00779068	6366/2829/6363/6362/6357	5
BP	GO:0051897	positive regulation of protein kinase B signaling	6/86	168/18493	0.000132578	0.0143886	0.012051	930/6366/6363/3082/2155/9542	6
BP	GO:0071887	leukocyte apoptotic process	5/86	107/18493	0.000141688	0.014523	0.0121636	6366/6363/3575/3559/3586	5
BP	GO:0002683	negative regulation of immune system process	9/86	437/18493	0.000194753	0.0176672	0.014797	6366/3575/4057/26585/83881/1378/3559/3586/259	9
BP	GO:0006898	receptor-mediated endocytosis	8/86	346/18493	0.00020664	0.0176672	0.014797	286133/6366/6363/3512/26585/9332/7113/259	8
BP	GO:0008211	glucocorticoid metabolic process	3/86	25/18493	0.000207402	0.0176672	0.014797	3290/1586/3291	3
BP	GO:0048247	lymphocyte chemotaxis	4/86	63/18493	0.000210666	0.0176672	0.014797	6366/6363/6362/6357	4
BP	GO:0072376	protein activation cascade	6/86	194/18493	0.000289093	0.0231903	0.0194228	930/100423062/11326/1378/2155/1369	6
BP	GO:0051249	regulation of lymphocyte activation	9/86	472/18493	0.000343646	0.0257473	0.0215644	100423062/6366/6363/3575/51237/10673/1378/3559/3586	9
BP	GO:0009988	cell-cell recognition	4/86	72/18493	0.000352469	0.0257473	0.0215644	6366/6363/5047/57828	4
BP	GO:0050777	negative regulation of immune response	5/86	131/18493	0.000363541	0.0257473	0.0215644	3575/1378/3559/3586/259	5
BP	GO:0050900	leukocyte migration	9/86	478/18493	0.00037679	0.0257473	0.0215644	6366/6363/3512/6362/26585/6357/3586/2155/2888	9
BP	GO:0031100	animal organ regeneration	4/86	78/18493	0.000478467	0.0315275	0.0264056	3082/3586/2155/8431	4
BP	GO:0070663	regulation of leukocyte proliferation	6/86	216/18493	0.000511908	0.0323179	0.0270675	6363/26585/51237/10673/3559/3586	6
BP	GO:0042113	B cell activation	7/86	303/18493	0.000526077	0.0323179	0.0270675	100423062/931/3575/51237/973/10673/3586	7
BP	GO:0050863	regulation of T cell activation	7/86	305/18493	0.000547034	0.0323179	0.0270675	6366/6363/3575/10673/1378/3559/3586	7
BP	GO:0002822	regulation of adaptive immune response based on somatic recombination of immune receptors built from immunoglobulin superfamily domains	5/86	144/18493	0.000560527	0.0323179	0.0270675	6363/3575/10673/1378/3586	5
BP	GO:0042446	hormone biosynthetic process	4/86	84/18493	0.00063367	0.0354279	0.0296723	3290/10891/1586/3291	4
BP	GO:0051896	regulation of protein kinase B signaling	6/86	228/18493	0.000679963	0.036898	0.0309036	930/6366/6363/3082/2155/9542	6
BP	GO:2000106	regulation of leukocyte apoptotic process	4/86	87/18493	0.000723324	0.0381295	0.031935	6366/6363/3575/3586	4
BP	GO:0002819	regulation of adaptive immune response	5/86	157/18493	0.000828661	0.0424689	0.0355694	6363/3575/10673/1378/3586	5
BP	GO:0001768	establishment of T cell polarity	2/86	10/18493	0.000938887	0.0433061	0.0362707	6366/6363	2
BP	GO:0002468	dendritic cell antigen processing and presentation	2/86	10/18493	0.000938887	0.0433061	0.0362707	6366/6363	2
BP	GO:0097048	dendritic cell apoptotic process	2/86	10/18493	0.000938887	0.0433061	0.0362707	6366/6363	2
BP	GO:2000668	regulation of dendritic cell apoptotic process	2/86	10/18493	0.000938887	0.0433061	0.0362707	6366/6363	2
BP	GO:0002697	regulation of immune effector process	8/86	439/18493	0.000996443	0.0448399	0.0375553	930/6363/3575/51237/1378/3559/3586/1369	8
BP	GO:0022409	positive regulation of cell-cell adhesion	6/86	251/18493	0.00111891	0.0454569	0.038072	6366/6363/3575/10673/3559/3586	6
BP	GO:0001767	establishment of lymphocyte polarity	2/86	11/18493	0.00114406	0.0454569	0.038072	6366/6363	2
BP	GO:0006600	creatine metabolic process	2/86	11/18493	0.00114406	0.0454569	0.038072	1152/1159	2
BP	GO:0035630	bone mineralization involved in bone maturation	2/86	11/18493	0.00114406	0.0454569	0.038072	4057/26585	2
BP	GO:1903011	negative regulation of bone development	2/86	11/18493	0.00114406	0.0454569	0.038072	4057/26585	2
BP	GO:0043491	protein kinase B signaling	6/86	253/18493	0.00116543	0.0454569	0.038072	930/6366/6363/3082/2155/9542	6
BP	GO:0006956	complement activation	5/86	170/18493	0.00118262	0.0454569	0.038072	930/100423062/11326/1378/1369	5
BP	GO:0030593	neutrophil chemotaxis	4/86	101/18493	0.00126299	0.0475556	0.0398298	6366/6363/6362/6357	4
MF	GO:0048020	CCR chemokine receptor binding	4/78	43/17632	3.836e-05	0.00583078	0.00477877	6366/6363/6362/6357	4
MF	GO:0005125	cytokine activity	7/78	219/17632	5.1829e-05	0.00583078	0.00477877	6366/6363/6362/26585/6357/10673/3586	7
MF	GO:0008009	chemokine activity	4/78	49/17632	6.45474e-05	0.00583078	0.00477877	6366/6363/6362/6357	4
MF	GO:0042379	chemokine receptor binding	4/78	66/17632	0.000207422	0.0115051	0.00942931	6366/6363/6362/6357	4
MF	GO:0005126	cytokine receptor binding	7/78	281/17632	0.000243753	0.0115051	0.00942931	6366/6363/6362/26585/6357/10673/3586	7
MF	GO:0048018	receptor ligand activity	9/78	478/17632	0.000254725	0.0115051	0.00942931	6366/6363/6362/26585/6357/3082/10673/3586/9542	9
MF	GO:0035004	phosphatidylinositol 3-kinase activity	4/78	79/17632	0.000414035	0.0160291	0.0131371	930/3082/5288/9542	4
MF	GO:0008509	anion transmembrane transporter activity	7/78	330/17632	0.000639207	0.0216531	0.0177464	366/116085/1188/9058/9356/162515/9376	7
MF	GO:0004252	serine-type endopeptidase activity	6/78	250/17632	0.000838029	0.025234	0.0206812	4057/3082/7113/2155/8858/354	6
MF	GO:0042975	peroxisome proliferator activated receptor binding	2/78	12/17632	0.001239	0.0288165	0.0236173	10891/8431	2
MF	GO:0008236	serine-type peptidase activity	6/78	273/17632	0.00131848	0.0288165	0.0236173	4057/3082/7113/2155/8858/354	6
MF	GO:0017171	serine hydrolase activity	6/78	277/17632	0.00141999	0.0288165	0.0236173	4057/3082/7113/2155/8858/354	6
MF	GO:0016775	phosphotransferase activity, nitrogenous group as acceptor	2/78	13/17632	0.00146007	0.0288165	0.0236173	1152/1159	2
MF	GO:0005044	scavenger receptor activity	3/78	51/17632	0.00148868	0.0288165	0.0236173	286133/9332/7113	3
MF	GO:0005452	inorganic anion exchanger activity	2/78	15/17632	0.00195424	0.0353066	0.0289365	9356/9376	2
MF	GO:0008514	organic anion transmembrane transporter activity	5/78	209/17632	0.00233629	0.0395708	0.0324313	366/116085/9058/9356/162515	5
MF	GO:0070851	growth factor receptor binding	4/78	132/17632	0.00279089	0.0444901	0.036463	931/26585/3586/23769	4

## Sheet: KEGG
ID	Description	GeneRatio	BgRatio	pvalue	p.adjust	qvalue	geneID	Count
hsa04061	Viral protein interaction with cytokine and cytokine receptor	7/48	100/8011	1.85092e-06	0.000198048	0.000183144	6366/2829/6363/6362/6357/3559/3586	7
hsa04060	Cytokine-cytokine receptor interaction	10/48	294/8011	7.21113e-06	0.000385795	0.000356761	6366/2829/6363/3575/6362/6357/10673/608/3559/3586	10
hsa04640	Hematopoietic cell lineage	5/48	99/8011	0.000292695	0.0104395	0.00965381	930/931/3575/1378/3559	5
hsa05340	Primary immunodeficiency	3/48	38/8011	0.00147009	0.0393248	0.0363653	930/3575/973	3
hsa04672	Intestinal immune network for IgA production	3/48	49/8011	0.00306596	0.0496486	0.0459121	10673/608/3586	3
hsa04064	NF-kappa B signaling pathway	4/48	102/8011	0.00313705	0.0496486	0.0459121	6366/6363/6357/10673	4
hsa05144	Malaria	3/48	50/8011	0.00324804	0.0496486	0.0459121	3082/1378/3586	3
