# Supplementary material for: Microenvironment-related gene TNFSF13B predicts poor prognosis in kidney renal clear cell carcinoma
Source: PeerJ. 2020 Jun 30;8:e9453. doi: 10.7717/peerj.9453 (PMC7333652; doi:10.7717/peerj.9453)
Supplement: Supplemental Information 1 [file peerj-08-9453-s001.zip › Supplemental Information/7.MCODE_result.xlsx]

## Sheet: Sheet1
MCODE App Results
Date: 2020-2-7 19:59:27
Parameters:
Network Scoring:
Include Loops: false Degree Cutoff: 2
Cluster Finding:
Node Score Cutoff: 0.2 Haircut: true Fluff: false K-Core: 2 Max. Depth from Seed: 100
Cluster	Score (Density*#Nodes)	Nodes	Edges	Node IDs
1	6.6	11	33	TNFRSF17, MS4A1, POU2AF1, FCRLA, TNFSF13B, SPIB, AMBP, IGLL5, BLK, CD79A, CD19
2	3.333	7	10	CCL21, CR1, CD163, IL10, IL7R, IL2RA, CCL19
3	3	3	3	XCR1, CCL13, CCL18
4	3	3	3	PAH, F7, PROZ
