# Supplementary material for: Microenvironment-related gene TNFSF13B predicts poor prognosis in kidney renal clear cell carcinoma
Source: PeerJ. 2020 Jun 30;8:e9453. doi: 10.7717/peerj.9453 (PMC7333652; doi:10.7717/peerj.9453)
Supplement: Supplemental Information 1 [file peerj-08-9453-s001.zip › Supplemental Information/8.Prognostic_gene_identified.xlsx]

## Sheet: Differentially expressed genes
gene	logFC	AveExpr	t	P.Value	adj.P.Val	B
CD163	12.9916	16.2373	5.00496	7.322e-07	1.94327e-06	4.32638
CCL18	11.8837	10.7238	3.29137	0.00105459	0.00201276	-2.58159
TNFSF13B	4.6963	5.14836	7.54696	1.63061e-13	7.83596e-13	19.2825
IL7R	2.93038	4.87191	4.79769	2.02056e-06	5.14237e-06	3.34868
IL2RA	1.28586	1.46881	3.18521	0.00152033	0.0028529	-2.9197
PROZ	-4.03124	0.718455	-14.2189	7.8531e-40	1.59046e-38	79.3678
PAH	-31.7979	9.19258	-9.66785	1.1485e-20	9.43237e-20	35.541

## Sheet: Unicox analysis
id	HR	HR.95L	HR.95H	pvalue
CCL13	1.14125	1.08548	1.19987	2.35e-07
IL2RA	1.04503	1.02317	1.06735	4.42e-05
TNFSF13B	1.0485	1.02386	1.07374	9.49e-05
IGLL5	1.00174	1.00086	1.00262	0.000108762
CCL19	1.00754	1.00264	1.01246	0.00252319
SPIB	1.37835	1.11555	1.70306	0.00294803
CCL21	1.00366	1.00087	1.00646	0.0100173
CR1	1.32909	1.06122	1.66457	0.0132363
TNFRSF17	1.06483	1.00964	1.12303	0.0207108
CD19	1.1245	1.01637	1.24414	0.022921
POU2AF1	1.04879	1.00301	1.09666	0.0364305
CD163	1.00703	0.999995	1.01411	0.0501477
XCR1	0.825831	0.648874	1.05105	0.119867
CD79A	1.00659	0.997782	1.01548	0.142914
IL10	1.23982	0.927788	1.65678	0.146153
BLK	1.27587	0.884709	1.83999	0.192161
MS4A1	1.0484	0.963009	1.14137	0.275523
FCRLA	1.07636	0.864701	1.33983	0.510092
PROZ	0.874371	0.585166	1.30651	0.512349
PAH	1.00191	0.994947	1.00893	0.591106
AMBP	0.998822	0.993442	1.00423	0.66897
IL7R	0.994213	0.963525	1.02588	0.716739
F7	1.04334	0.821481	1.32511	0.727993
CCL18	1.00035	0.995177	1.00556	0.893932

## Sheet: Kaplan-Meier analysis
gene	pvalue
TNFSF13B	0.00018715
XCR1	0.00496412
IGLL5	0.00919602
PAH	0.0105515
IL10	0.0273634
F7	0.0366737
AMBP	0.041122
POU2AF1	0.0628559
CD19	0.080399
IL2RA	0.0901189
TNFRSF17	0.0912137
SPIB	0.134182
PROZ	0.175243
CCL19	0.195372
CCL13	0.241978
BLK	0.256959
IL7R	0.261562
CR1	0.320376
CD79A	0.470511
CCL21	0.593305
FCRLA	0.600139
CD163	0.659192
CCL18	0.959683
MS4A1	0.993683

## Sheet: venn
Names	total	elements
Differentially expressed genes Kaplan-Meier analysis Unicox analysis	1	TNFSF13B
Differentially expressed genes Unicox analysis	1	IL2RA
Differentially expressed genes Kaplan-Meier analysis	1	PAH
Kaplan-Meier analysis Unicox analysis	1	IGLL5
Differentially expressed genes	4	PROZ
		IL7R
		CD163
		CCL18
Unicox analysis	8	CD19
		POU2AF1
		CCL19
		CCL21
		TNFRSF17
		SPIB
		CCL13
		CR1
Kaplan-Meier analysis	4	AMBP
		XCR1
		F7
		IL10
