# Supplementary material for: Microenvironment-related gene TNFSF13B predicts poor prognosis in kidney renal clear cell carcinoma
Source: PeerJ. 2020 Jun 30;8:e9453. doi: 10.7717/peerj.9453 (PMC7333652; doi:10.7717/peerj.9453)
Supplement: Supplemental Information 1 [file peerj-08-9453-s001.zip › Supplemental Information/9.GSEA_result.xlsx]

## Sheet: gsea_report_for_h_1566536946494
Yellow background is the pathway we picked
NAME	GS<br> follow link to MSigDB	GS DETAILS	SIZE	ES	NES	NOM p-val	FDR q-val	FWER p-val	RANK AT MAX	LEADING EDGE
KEGG_CYTOKINE_CYTOKINE_RECEPTOR_INTERACTION	KEGG_CYTOKINE_CYTOKINE_RECEPTOR_INTERACTION	Details ...	262	0.642814	2.66264	0	0	0	2300	tags=40%, list=12%, signal=45%
KEGG_NATURAL_KILLER_CELL_MEDIATED_CYTOTOXICITY	KEGG_NATURAL_KILLER_CELL_MEDIATED_CYTOTOXICITY	Details ...	131	0.700164	2.65271	0	0	0	2083	tags=44%, list=11%, signal=48%
KEGG_VIRAL_MYOCARDITIS	KEGG_VIRAL_MYOCARDITIS	Details ...	68	0.770545	2.62837	0	0	0	1976	tags=51%, list=10%, signal=57%
KEGG_LEISHMANIA_INFECTION	KEGG_LEISHMANIA_INFECTION	Details ...	69	0.801987	2.57287	0	0	0	1196	tags=54%, list=6%, signal=57%
KEGG_CELL_ADHESION_MOLECULES_CAMS	KEGG_CELL_ADHESION_MOLECULES_CAMS	Details ...	131	0.650526	2.56523	0	0	0	1432	tags=35%, list=7%, signal=38%
KEGG_INTESTINAL_IMMUNE_NETWORK_FOR_IGA_PRODUCTION	KEGG_INTESTINAL_IMMUNE_NETWORK_FOR_IGA_PRODUCTION	Details ...	45	0.852737	2.50693	0	0	0	1064	tags=60%, list=5%, signal=63%
KEGG_ANTIGEN_PROCESSING_AND_PRESENTATION	KEGG_ANTIGEN_PROCESSING_AND_PRESENTATION	Details ...	80	0.769551	2.48579	0	0	0	2203	tags=52%, list=11%, signal=59%
KEGG_HEMATOPOIETIC_CELL_LINEAGE	KEGG_HEMATOPOIETIC_CELL_LINEAGE	Details ...	85	0.69748	2.47881	0	0	0	2092	tags=44%, list=11%, signal=49%
KEGG_AUTOIMMUNE_THYROID_DISEASE	KEGG_AUTOIMMUNE_THYROID_DISEASE	Details ...	50	0.84953	2.47534	0	0	0	1659	tags=60%, list=8%, signal=65%
KEGG_CHEMOKINE_SIGNALING_PATHWAY	KEGG_CHEMOKINE_SIGNALING_PATHWAY	Details ...	186	0.625189	2.47205	0	0	0	2695	tags=44%, list=14%, signal=50%
KEGG_T_CELL_RECEPTOR_SIGNALING_PATHWAY	KEGG_T_CELL_RECEPTOR_SIGNALING_PATHWAY	Details ...	108	0.673285	2.4525	0	0	0	2310	tags=43%, list=12%, signal=48%
KEGG_B_CELL_RECEPTOR_SIGNALING_PATHWAY	KEGG_B_CELL_RECEPTOR_SIGNALING_PATHWAY	Details ...	75	0.657373	2.44541	0	0	0	2310	tags=39%, list=12%, signal=44%
KEGG_TOLL_LIKE_RECEPTOR_SIGNALING_PATHWAY	KEGG_TOLL_LIKE_RECEPTOR_SIGNALING_PATHWAY	Details ...	102	0.641533	2.42056	0	0	0	2229	tags=38%, list=11%, signal=43%
KEGG_TYPE_I_DIABETES_MELLITUS	KEGG_TYPE_I_DIABETES_MELLITUS	Details ...	41	0.87911	2.40224	0	0	0	1554	tags=78%, list=8%, signal=85%
KEGG_NOD_LIKE_RECEPTOR_SIGNALING_PATHWAY	KEGG_NOD_LIKE_RECEPTOR_SIGNALING_PATHWAY	Details ...	62	0.655903	2.34909	0	0	0	2229	tags=42%, list=11%, signal=47%
KEGG_JAK_STAT_SIGNALING_PATHWAY	KEGG_JAK_STAT_SIGNALING_PATHWAY	Details ...	155	0.586777	2.3452	0	0	0	1133	tags=26%, list=6%, signal=28%
KEGG_PRIMARY_IMMUNODEFICIENCY	KEGG_PRIMARY_IMMUNODEFICIENCY	Details ...	35	0.859596	2.31951	0	0	0	1659	tags=71%, list=8%, signal=78%
KEGG_FC_GAMMA_R_MEDIATED_PHAGOCYTOSIS	KEGG_FC_GAMMA_R_MEDIATED_PHAGOCYTOSIS	Details ...	95	0.599291	2.28964	0	5.71e-05	0.001	862	tags=26%, list=4%, signal=27%
KEGG_ASTHMA	KEGG_ASTHMA	Details ...	28	0.866152	2.28107	0	5.41e-05	0.001	1041	tags=61%, list=5%, signal=64%
KEGG_CYTOSOLIC_DNA_SENSING_PATHWAY	KEGG_CYTOSOLIC_DNA_SENSING_PATHWAY	Details ...	55	0.627278	2.2517	0	5.14e-05	0.001	2043	tags=33%, list=10%, signal=36%
KEGG_GRAFT_VERSUS_HOST_DISEASE	KEGG_GRAFT_VERSUS_HOST_DISEASE		37	0.896038	2.20972	0	0.000333	0.006	1432	tags=81%, list=7%, signal=87%
KEGG_ALLOGRAFT_REJECTION	KEGG_ALLOGRAFT_REJECTION		35	0.902336	2.19499	0	0.000318	0.006	1659	tags=91%, list=8%, signal=100%
KEGG_FC_EPSILON_RI_SIGNALING_PATHWAY	KEGG_FC_EPSILON_RI_SIGNALING_PATHWAY		79	0.539636	2.15016	0	0.000452	0.009	2099	tags=27%, list=11%, signal=30%
KEGG_SYSTEMIC_LUPUS_ERYTHEMATOSUS	KEGG_SYSTEMIC_LUPUS_ERYTHEMATOSUS		133	0.659193	2.02983	0.00616016	0.00404762	0.047	1076	tags=24%, list=5%, signal=25%
KEGG_LEUKOCYTE_TRANSENDOTHELIAL_MIGRATION	KEGG_LEUKOCYTE_TRANSENDOTHELIAL_MIGRATION		116	0.505964	2.02701	0	0.0041597	0.05	2139	tags=28%, list=11%, signal=31%
KEGG_APOPTOSIS	KEGG_APOPTOSIS		87	0.525589	2.01892	0	0.00419614	0.052	3696	tags=43%, list=19%, signal=52%
KEGG_AMYOTROPHIC_LATERAL_SCLEROSIS_ALS	KEGG_AMYOTROPHIC_LATERAL_SCLEROSIS_ALS		52	0.464122	1.88246	0	0.0183424	0.188	3698	tags=38%, list=19%, signal=47%
KEGG_VEGF_SIGNALING_PATHWAY	KEGG_VEGF_SIGNALING_PATHWAY		76	0.437072	1.82379	0	0.0293762	0.289	2310	tags=21%, list=12%, signal=24%
KEGG_P53_SIGNALING_PATHWAY	KEGG_P53_SIGNALING_PATHWAY		68	0.485431	1.8085	0.00591716	0.0332444	0.32	3292	tags=40%, list=17%, signal=48%
KEGG_RIG_I_LIKE_RECEPTOR_SIGNALING_PATHWAY	KEGG_RIG_I_LIKE_RECEPTOR_SIGNALING_PATHWAY		71	0.487541	1.79514	0.00596422	0.035824	0.343	3594	tags=39%, list=18%, signal=48%
KEGG_REGULATION_OF_ACTIN_CYTOSKELETON	KEGG_REGULATION_OF_ACTIN_CYTOSKELETON		212	0.427481	1.76825	0.00389105	0.0430936	0.4	2572	tags=26%, list=13%, signal=30%
KEGG_HOMOLOGOUS_RECOMBINATION	KEGG_HOMOLOGOUS_RECOMBINATION		28	0.617796	1.76532	0.0183299	0.0424047	0.406	4558	tags=61%, list=23%, signal=79%
KEGG_PATHOGENIC_ESCHERICHIA_COLI_INFECTION	KEGG_PATHOGENIC_ESCHERICHIA_COLI_INFECTION		55	0.513552	1.74358	0.0176817	0.0490818	0.451	1453	tags=25%, list=7%, signal=27%
KEGG_GLYCOSAMINOGLYCAN_BIOSYNTHESIS_CHONDROITIN_SULFATE	KEGG_GLYCOSAMINOGLYCAN_BIOSYNTHESIS_CHONDROITIN_SULFATE		22	0.578589	1.68418	0.0378947	0.0741625	0.601	1522	tags=27%, list=8%, signal=30%
KEGG_PRION_DISEASES	KEGG_PRION_DISEASES		35	0.543009	1.65273	0.0183299	0.0879497	0.669	729	tags=14%, list=4%, signal=15%
KEGG_NON_SMALL_CELL_LUNG_CANCER	KEGG_NON_SMALL_CELL_LUNG_CANCER		54	0.440128	1.6203	0.0320151	0.105485	0.732	733	tags=17%, list=4%, signal=17%
KEGG_PROTEASOME	KEGG_PROTEASOME		44	0.605028	1.60887	0.0792683	0.110285	0.757	2751	tags=39%, list=14%, signal=45%
KEGG_DNA_REPLICATION	KEGG_DNA_REPLICATION		36	0.578426	1.58237	0.102041	0.126591	0.8	4795	tags=56%, list=24%, signal=73%
KEGG_LYSOSOME	KEGG_LYSOSOME		121	0.442135	1.55605	0.0846457	0.143026	0.85	2598	tags=27%, list=13%, signal=31%
KEGG_PANCREATIC_CANCER	KEGG_PANCREATIC_CANCER		70	0.42814	1.54288	0.0541586	0.149781	0.863	3609	tags=33%, list=18%, signal=40%
KEGG_ACUTE_MYELOID_LEUKEMIA	KEGG_ACUTE_MYELOID_LEUKEMIA		57	0.426567	1.53812	0.0525292	0.1504	0.873	1059	tags=18%, list=5%, signal=18%
KEGG_CELL_CYCLE	KEGG_CELL_CYCLE		124	0.444511	1.51186	0.10297	0.168618	0.907	4169	tags=45%, list=21%, signal=57%
KEGG_MAPK_SIGNALING_PATHWAY	KEGG_MAPK_SIGNALING_PATHWAY		267	0.337113	1.48581	0.023301	0.188209	0.933	3609	tags=27%, list=18%, signal=33%
KEGG_SNARE_INTERACTIONS_IN_VESICULAR_TRANSPORT	KEGG_SNARE_INTERACTIONS_IN_VESICULAR_TRANSPORT		38	0.407145	1.44543	0.0700389	0.22473	0.952	3841	tags=37%, list=20%, signal=46%
KEGG_GLIOMA	KEGG_GLIOMA		65	0.381343	1.44536	0.0629771	0.21979	0.952	3304	tags=28%, list=17%, signal=33%
KEGG_MISMATCH_REPAIR	KEGG_MISMATCH_REPAIR		23	0.529367	1.43545	0.121457	0.224282	0.958	5905	tags=61%, list=30%, signal=87%
KEGG_PATHWAYS_IN_CANCER	KEGG_PATHWAYS_IN_CANCER		325	0.325893	1.43244	0.0439771	0.222647	0.96	3617	tags=26%, list=18%, signal=32%
KEGG_COMPLEMENT_AND_COAGULATION_CASCADES	KEGG_COMPLEMENT_AND_COAGULATION_CASCADES		69	0.575054	1.41081	0.0622407	0.240251	0.968	1732	tags=29%, list=9%, signal=32%
KEGG_CHRONIC_MYELOID_LEUKEMIA	KEGG_CHRONIC_MYELOID_LEUKEMIA		73	0.398134	1.39663	0.0909091	0.250802	0.972	3609	tags=34%, list=18%, signal=42%
KEGG_ENDOCYTOSIS	KEGG_ENDOCYTOSIS		180	0.31446	1.39155	0.0793358	0.251501	0.973	1856	tags=16%, list=9%, signal=18%
KEGG_OTHER_GLYCAN_DEGRADATION	KEGG_OTHER_GLYCAN_DEGRADATION		16	0.4943	1.31598	0.185111	0.343455	0.993	3732	tags=38%, list=19%, signal=46%
KEGG_AMINO_SUGAR_AND_NUCLEOTIDE_SUGAR_METABOLISM	KEGG_AMINO_SUGAR_AND_NUCLEOTIDE_SUGAR_METABOLISM		43	0.396626	1.30537	0.18254	0.352264	0.994	4015	tags=42%, list=20%, signal=52%
KEGG_OLFACTORY_TRANSDUCTION	KEGG_OLFACTORY_TRANSDUCTION		377	0.409473	1.28692	0.231358	0.371655	0.995	8397	tags=62%, list=43%, signal=106%
KEGG_LONG_TERM_POTENTIATION	KEGG_LONG_TERM_POTENTIATION		70	0.335184	1.28597	0.165067	0.366061	0.995	3910	tags=29%, list=20%, signal=36%
KEGG_NEUROTROPHIN_SIGNALING_PATHWAY	KEGG_NEUROTROPHIN_SIGNALING_PATHWAY		126	0.327814	1.28162	0.172084	0.365397	0.995	3852	tags=31%, list=20%, signal=38%
KEGG_FOCAL_ADHESION	KEGG_FOCAL_ADHESION		199	0.330477	1.2746	0.205179	0.368447	0.995	3556	tags=29%, list=18%, signal=35%
KEGG_SMALL_CELL_LUNG_CANCER	KEGG_SMALL_CELL_LUNG_CANCER		84	0.345801	1.2623	0.196881	0.379129	0.996	3594	tags=30%, list=18%, signal=36%
KEGG_HYPERTROPHIC_CARDIOMYOPATHY_HCM	KEGG_HYPERTROPHIC_CARDIOMYOPATHY_HCM		83	0.340609	1.26085	0.163347	0.374799	0.996	3938	tags=33%, list=20%, signal=41%
KEGG_COLORECTAL_CANCER	KEGG_COLORECTAL_CANCER		62	0.351505	1.24595	0.192678	0.388592	0.997	2660	tags=21%, list=14%, signal=24%
KEGG_PROGESTERONE_MEDIATED_OOCYTE_MATURATION	KEGG_PROGESTERONE_MEDIATED_OOCYTE_MATURATION		85	0.324071	1.23844	0.213462	0.392444	0.997	3819	tags=32%, list=19%, signal=39%
KEGG_ERBB_SIGNALING_PATHWAY	KEGG_ERBB_SIGNALING_PATHWAY		87	0.30972	1.22416	0.211503	0.407501	0.999	2826	tags=21%, list=14%, signal=24%
KEGG_LONG_TERM_DEPRESSION	KEGG_LONG_TERM_DEPRESSION		70	0.316347	1.22229	0.184314	0.403659	0.999	3053	tags=20%, list=16%, signal=24%
KEGG_PHOSPHATIDYLINOSITOL_SIGNALING_SYSTEM	KEGG_PHOSPHATIDYLINOSITOL_SIGNALING_SYSTEM		76	0.340744	1.21619	0.245968	0.405942	0.999	884	tags=12%, list=4%, signal=12%
KEGG_RENAL_CELL_CARCINOMA	KEGG_RENAL_CELL_CARCINOMA		70	0.326338	1.21101	0.234733	0.406965	0.999	3609	tags=29%, list=18%, signal=35%
KEGG_GLYCOSPHINGOLIPID_BIOSYNTHESIS_GANGLIO_SERIES	KEGG_GLYCOSPHINGOLIPID_BIOSYNTHESIS_GANGLIO_SERIES		15	0.422046	1.20813	0.231076	0.404463	0.999	4068	tags=33%, list=21%, signal=42%
KEGG_ABC_TRANSPORTERS	KEGG_ABC_TRANSPORTERS		44	0.336508	1.20367	0.24	0.40408	0.999	3688	tags=25%, list=19%, signal=31%
KEGG_AXON_GUIDANCE	KEGG_AXON_GUIDANCE		129	0.301554	1.20132	0.232	0.400944	0.999	2395	tags=22%, list=12%, signal=25%
KEGG_NICOTINATE_AND_NICOTINAMIDE_METABOLISM	KEGG_NICOTINATE_AND_NICOTINAMIDE_METABOLISM		24	0.346635	1.19434	0.21875	0.405285	0.999	2616	tags=25%, list=13%, signal=29%
KEGG_UBIQUITIN_MEDIATED_PROTEOLYSIS	KEGG_UBIQUITIN_MEDIATED_PROTEOLYSIS		133	0.32057	1.19053	0.284024	0.404622	0.999	3831	tags=30%, list=20%, signal=37%
KEGG_DILATED_CARDIOMYOPATHY	KEGG_DILATED_CARDIOMYOPATHY		90	0.325246	1.18621	0.226337	0.405145	0.999	3938	tags=32%, list=20%, signal=40%
KEGG_NEUROACTIVE_LIGAND_RECEPTOR_INTERACTION	KEGG_NEUROACTIVE_LIGAND_RECEPTOR_INTERACTION		271	0.301493	1.18264	0.200409	0.404314	0.999	1303	tags=10%, list=7%, signal=11%
KEGG_ECM_RECEPTOR_INTERACTION	KEGG_ECM_RECEPTOR_INTERACTION		84	0.345803	1.17578	0.314629	0.408333	0.999	3501	tags=31%, list=18%, signal=38%
KEGG_GLYCOSPHINGOLIPID_BIOSYNTHESIS_LACTO_AND_NEOLACTO_SERIES	KEGG_GLYCOSPHINGOLIPID_BIOSYNTHESIS_LACTO_AND_NEOLACTO_SERIES		26	0.32955	1.16617	0.242485	0.41569	0.999	2469	tags=23%, list=13%, signal=26%
KEGG_OOCYTE_MEIOSIS	KEGG_OOCYTE_MEIOSIS		112	0.302934	1.14949	0.295585	0.433572	1	3818	tags=31%, list=19%, signal=39%
KEGG_MELANOMA	KEGG_MELANOMA		71	0.297078	1.14683	0.2643	0.43139	1	2125	tags=17%, list=11%, signal=19%
KEGG_CALCIUM_SIGNALING_PATHWAY	KEGG_CALCIUM_SIGNALING_PATHWAY		177	0.271037	1.13716	0.253493	0.439902	1	3964	tags=23%, list=20%, signal=29%
KEGG_DORSO_VENTRAL_AXIS_FORMATION	KEGG_DORSO_VENTRAL_AXIS_FORMATION		24	0.371441	1.12042	0.336466	0.458304	1	1875	tags=21%, list=10%, signal=23%
KEGG_ALPHA_LINOLENIC_ACID_METABOLISM	KEGG_ALPHA_LINOLENIC_ACID_METABOLISM		19	0.416369	1.11967	0.330661	0.453424	1	3814	tags=37%, list=19%, signal=46%
KEGG_BASE_EXCISION_REPAIR	KEGG_BASE_EXCISION_REPAIR		33	0.362779	1.11326	0.346535	0.456241	1	3706	tags=33%, list=19%, signal=41%
KEGG_GLYCOSAMINOGLYCAN_BIOSYNTHESIS_KERATAN_SULFATE	KEGG_GLYCOSAMINOGLYCAN_BIOSYNTHESIS_KERATAN_SULFATE		15	0.405707	1.11218	0.34433	0.451791	1	5477	tags=67%, list=28%, signal=92%
KEGG_TYPE_II_DIABETES_MELLITUS	KEGG_TYPE_II_DIABETES_MELLITUS		47	0.292112	1.09698	0.313725	0.467376	1	1041	tags=11%, list=5%, signal=11%
KEGG_RIBOFLAVIN_METABOLISM	KEGG_RIBOFLAVIN_METABOLISM		16	0.360401	1.09083	0.333333	0.470839	1	4650	tags=38%, list=24%, signal=49%
KEGG_MTOR_SIGNALING_PATHWAY	KEGG_MTOR_SIGNALING_PATHWAY		52	0.279275	1.08227	0.335907	0.477406	1	3304	tags=21%, list=17%, signal=25%
KEGG_N_GLYCAN_BIOSYNTHESIS	KEGG_N_GLYCAN_BIOSYNTHESIS		46	0.307144	1.05574	0.402597	0.510235	1	5340	tags=37%, list=27%, signal=51%
KEGG_TASTE_TRANSDUCTION	KEGG_TASTE_TRANSDUCTION		51	0.351109	1.05422	0.402923	0.506497	1	7622	tags=63%, list=39%, signal=102%
KEGG_PYRIMIDINE_METABOLISM	KEGG_PYRIMIDINE_METABOLISM		98	0.251002	1.01746	0.395437	0.554451	1	4205	tags=26%, list=21%, signal=32%
KEGG_ARACHIDONIC_ACID_METABOLISM	KEGG_ARACHIDONIC_ACID_METABOLISM		57	0.276899	0.997326	0.438775	0.577635	1	3053	tags=21%, list=16%, signal=25%
KEGG_WNT_SIGNALING_PATHWAY	KEGG_WNT_SIGNALING_PATHWAY		150	0.246509	0.996405	0.444874	0.572575	1	3309	tags=20%, list=17%, signal=24%
KEGG_PROSTATE_CANCER	KEGG_PROSTATE_CANCER		89	0.256382	0.974274	0.47698	0.599564	1	3594	tags=25%, list=18%, signal=30%
KEGG_PURINE_METABOLISM	KEGG_PURINE_METABOLISM		156	0.202583	0.942103	0.549902	0.641989	1	3740	tags=23%, list=19%, signal=28%
KEGG_MELANOGENESIS	KEGG_MELANOGENESIS		101	0.226543	0.938102	0.544256	0.640901	1	3755	tags=23%, list=19%, signal=28%
KEGG_REGULATION_OF_AUTOPHAGY	KEGG_REGULATION_OF_AUTOPHAGY		35	0.275876	0.925476	0.53507	0.654079	1	1625	tags=11%, list=8%, signal=12%
KEGG_GNRH_SIGNALING_PATHWAY	KEGG_GNRH_SIGNALING_PATHWAY		101	0.219087	0.917241	0.600768	0.659688	1	3814	tags=19%, list=19%, signal=23%
KEGG_O_GLYCAN_BIOSYNTHESIS	KEGG_O_GLYCAN_BIOSYNTHESIS		30	0.277447	0.907605	0.608445	0.668387	1	1937	tags=17%, list=10%, signal=18%
KEGG_GAP_JUNCTION	KEGG_GAP_JUNCTION		89	0.233055	0.895844	0.610568	0.678988	1	3598	tags=20%, list=18%, signal=25%
KEGG_BASAL_TRANSCRIPTION_FACTORS	KEGG_BASAL_TRANSCRIPTION_FACTORS		35	0.268998	0.890215	0.573034	0.680504	1	3232	tags=26%, list=16%, signal=31%
KEGG_STARCH_AND_SUCROSE_METABOLISM	KEGG_STARCH_AND_SUCROSE_METABOLISM		51	0.274785	0.887527	0.612121	0.67827	1	3737	tags=25%, list=19%, signal=31%
KEGG_PANTOTHENATE_AND_COA_BIOSYNTHESIS	KEGG_PANTOTHENATE_AND_COA_BIOSYNTHESIS		16	0.286274	0.87603	0.614801	0.689339	1	2650	tags=25%, list=13%, signal=29%
KEGG_ARRHYTHMOGENIC_RIGHT_VENTRICULAR_CARDIOMYOPATHY_ARVC	KEGG_ARRHYTHMOGENIC_RIGHT_VENTRICULAR_CARDIOMYOPATHY_ARVC		74	0.246827	0.873851	0.604289	0.685549	1	3501	tags=27%, list=18%, signal=33%
KEGG_GALACTOSE_METABOLISM	KEGG_GALACTOSE_METABOLISM		26	0.266506	0.862596	0.639918	0.696199	1	4540	tags=38%, list=23%, signal=50%
KEGG_SPHINGOLIPID_METABOLISM	KEGG_SPHINGOLIPID_METABOLISM		39	0.238053	0.833464	0.699812	0.734342	1	3673	tags=21%, list=19%, signal=25%
KEGG_RNA_DEGRADATION	KEGG_RNA_DEGRADATION		56	0.23658	0.823961	0.650485	0.741923	1	3808	tags=23%, list=19%, signal=29%
KEGG_BLADDER_CANCER	KEGG_BLADDER_CANCER		42	0.22094	0.814893	0.715464	0.748224	1	5256	tags=36%, list=27%, signal=49%
KEGG_HEDGEHOG_SIGNALING_PATHWAY	KEGG_HEDGEHOG_SIGNALING_PATHWAY		56	0.219655	0.803891	0.756809	0.757591	1	4753	tags=27%, list=24%, signal=35%
KEGG_NUCLEOTIDE_EXCISION_REPAIR	KEGG_NUCLEOTIDE_EXCISION_REPAIR		44	0.242694	0.793879	0.676587	0.764458	1	6496	tags=43%, list=33%, signal=64%
KEGG_LINOLEIC_ACID_METABOLISM	KEGG_LINOLEIC_ACID_METABOLISM		29	0.26347	0.759418	0.805439	0.80749	1	3814	tags=24%, list=19%, signal=30%
KEGG_TGF_BETA_SIGNALING_PATHWAY	KEGG_TGF_BETA_SIGNALING_PATHWAY		85	0.211702	0.758696	0.751423	0.800942	1	2638	tags=15%, list=13%, signal=18%
KEGG_PORPHYRIN_AND_CHLOROPHYLL_METABOLISM	KEGG_PORPHYRIN_AND_CHLOROPHYLL_METABOLISM		41	0.255314	0.746659	0.800395	0.809626	1	3737	tags=24%, list=19%, signal=30%
KEGG_VASCULAR_SMOOTH_MUSCLE_CONTRACTION	KEGG_VASCULAR_SMOOTH_MUSCLE_CONTRACTION		115	0.185262	0.732218	0.815631	0.821136	1	3964	tags=20%, list=20%, signal=25%
KEGG_MATURITY_ONSET_DIABETES_OF_THE_YOUNG	KEGG_MATURITY_ONSET_DIABETES_OF_THE_YOUNG		25	0.207441	0.666204	0.902672	0.893472	1	3638	tags=28%, list=19%, signal=34%
KEGG_ETHER_LIPID_METABOLISM	KEGG_ETHER_LIPID_METABOLISM		33	0.192535	0.666141	0.938492	0.885483	1	5995	tags=33%, list=31%, signal=48%
KEGG_PROTEIN_EXPORT	KEGG_PROTEIN_EXPORT		23	0.239745	0.665918	0.786139	0.877772	1	4720	tags=35%, list=24%, signal=46%
KEGG_PENTOSE_AND_GLUCURONATE_INTERCONVERSIONS	KEGG_PENTOSE_AND_GLUCURONATE_INTERCONVERSIONS		28	0.247768	0.636128	0.924	0.899755	1	6194	tags=46%, list=32%, signal=68%
KEGG_DRUG_METABOLISM_OTHER_ENZYMES	KEGG_DRUG_METABOLISM_OTHER_ENZYMES		51	0.211307	0.609771	0.961612	0.914791	1	849	tags=6%, list=4%, signal=6%

## Sheet: gsea_report_for_l_1566536946494
NAME	GS<br> follow link to MSigDB	GS DETAILS	SIZE	ES	NES	NOM p-val	FDR q-val	FWER p-val	RANK AT MAX	LEADING EDGE
KEGG_BUTANOATE_METABOLISM	KEGG_BUTANOATE_METABOLISM	Details ...	34	-0.660283	-1.9697	0.00211416	0.0911504	0.091	4661	tags=74%, list=24%, signal=96%
KEGG_VALINE_LEUCINE_AND_ISOLEUCINE_DEGRADATION	KEGG_VALINE_LEUCINE_AND_ISOLEUCINE_DEGRADATION	Details ...	43	-0.687197	-1.92514	0.0108696	0.0760502	0.127	3787	tags=77%, list=19%, signal=95%
KEGG_PROPANOATE_METABOLISM	KEGG_PROPANOATE_METABOLISM	Details ...	31	-0.667355	-1.87334	0.012959	0.08363	0.176	4233	tags=74%, list=22%, signal=94%
KEGG_FATTY_ACID_METABOLISM	KEGG_FATTY_ACID_METABOLISM	Details ...	42	-0.618396	-1.7443	0.0309051	0.199776	0.437	3278	tags=62%, list=17%, signal=74%
KEGG_PROXIMAL_TUBULE_BICARBONATE_RECLAMATION	KEGG_PROXIMAL_TUBULE_BICARBONATE_RECLAMATION	Details ...	23	-0.588434	-1.72364	0.0193548	0.18741	0.484	5214	tags=70%, list=27%, signal=95%
KEGG_PYRUVATE_METABOLISM	KEGG_PYRUVATE_METABOLISM	Details ...	40	-0.546118	-1.67546	0.0403397	0.232276	0.602	4661	tags=68%, list=24%, signal=88%
KEGG_CITRATE_CYCLE_TCA_CYCLE	KEGG_CITRATE_CYCLE_TCA_CYCLE	Details ...	30	-0.661735	-1.64742	0.0565217	0.244363	0.661	4065	tags=73%, list=21%, signal=92%
KEGG_GLYCINE_SERINE_AND_THREONINE_METABOLISM	KEGG_GLYCINE_SERINE_AND_THREONINE_METABOLISM	Details ...	31	-0.580936	-1.62599	0.0334728	0.246161	0.703	3893	tags=52%, list=20%, signal=64%
KEGG_HUNTINGTONS_DISEASE	KEGG_HUNTINGTONS_DISEASE	Details ...	177	-0.462007	-1.60087	0.0663984	0.255079	0.751	5479	tags=61%, list=28%, signal=84%
KEGG_HISTIDINE_METABOLISM	KEGG_HISTIDINE_METABOLISM	Details ...	29	-0.504222	-1.57481	0.0449679	0.269553	0.799	6710	tags=69%, list=34%, signal=105%
KEGG_PEROXISOME	KEGG_PEROXISOME	Details ...	78	-0.47652	-1.5702	0.0699153	0.252325	0.806	4025	tags=51%, list=20%, signal=64%
KEGG_TIGHT_JUNCTION	KEGG_TIGHT_JUNCTION	Details ...	132	-0.36682	-1.56677	0.0440252	0.235727	0.811	2871	tags=32%, list=15%, signal=37%
KEGG_LYSINE_DEGRADATION	KEGG_LYSINE_DEGRADATION	Details ...	44	-0.457784	-1.55968	0.0579399	0.226736	0.825	2210	tags=32%, list=11%, signal=36%
KEGG_BIOSYNTHESIS_OF_UNSATURATED_FATTY_ACIDS	KEGG_BIOSYNTHESIS_OF_UNSATURATED_FATTY_ACIDS	Details ...	22	-0.484062	-1.5548	0.0381356	0.216563	0.834	1640	tags=36%, list=8%, signal=40%
KEGG_TERPENOID_BACKBONE_BIOSYNTHESIS	KEGG_TERPENOID_BACKBONE_BIOSYNTHESIS	Details ...	15	-0.567891	-1.54977	0.0469083	0.209261	0.848	4402	tags=60%, list=22%, signal=77%
KEGG_OXIDATIVE_PHOSPHORYLATION	KEGG_OXIDATIVE_PHOSPHORYLATION	Details ...	129	-0.610986	-1.54208	0.104743	0.204882	0.857	4942	tags=74%, list=25%, signal=98%
KEGG_SELENOAMINO_ACID_METABOLISM	KEGG_SELENOAMINO_ACID_METABOLISM	Details ...	26	-0.459577	-1.54093	0.0454545	0.194028	0.857	4320	tags=46%, list=22%, signal=59%
KEGG_PARKINSONS_DISEASE	KEGG_PARKINSONS_DISEASE	Details ...	126	-0.546617	-1.52428	0.124756	0.201171	0.889	4942	tags=70%, list=25%, signal=93%
KEGG_GLYCOLYSIS_GLUCONEOGENESIS	KEGG_GLYCOLYSIS_GLUCONEOGENESIS	Details ...	62	-0.450815	-1.47361	0.0987395	0.248863	0.929	3278	tags=39%, list=17%, signal=46%
KEGG_PPAR_SIGNALING_PATHWAY	KEGG_PPAR_SIGNALING_PATHWAY	Details ...	69	-0.440172	-1.43306	0.0916844	0.289929	0.957	3777	tags=43%, list=19%, signal=54%
KEGG_STEROID_BIOSYNTHESIS	KEGG_STEROID_BIOSYNTHESIS		17	-0.547486	-1.41896	0.125514	0.295434	0.964	1912	tags=47%, list=10%, signal=52%
KEGG_BETA_ALANINE_METABOLISM	KEGG_BETA_ALANINE_METABOLISM		22	-0.503594	-1.41289	0.14597	0.288987	0.964	4661	tags=64%, list=24%, signal=83%
KEGG_GLYCEROLIPID_METABOLISM	KEGG_GLYCEROLIPID_METABOLISM		48	-0.361424	-1.38089	0.0758197	0.320005	0.974	5737	tags=50%, list=29%, signal=70%
KEGG_VASOPRESSIN_REGULATED_WATER_REABSORPTION	KEGG_VASOPRESSIN_REGULATED_WATER_REABSORPTION		43	-0.385063	-1.37918	0.130064	0.308976	0.976	4523	tags=40%, list=23%, signal=51%
KEGG_PHENYLALANINE_METABOLISM	KEGG_PHENYLALANINE_METABOLISM		18	-0.468276	-1.37856	0.109344	0.297505	0.976	2313	tags=33%, list=12%, signal=38%
KEGG_ARGININE_AND_PROLINE_METABOLISM	KEGG_ARGININE_AND_PROLINE_METABOLISM		54	-0.384208	-1.33386	0.146694	0.349561	0.987	4958	tags=54%, list=25%, signal=72%
KEGG_TYROSINE_METABOLISM	KEGG_TYROSINE_METABOLISM		42	-0.413718	-1.29037	0.131048	0.402572	0.997	6087	tags=52%, list=31%, signal=76%
KEGG_GLYOXYLATE_AND_DICARBOXYLATE_METABOLISM	KEGG_GLYOXYLATE_AND_DICARBOXYLATE_METABOLISM		16	-0.47951	-1.2663	0.211813	0.426297	0.999	5428	tags=75%, list=28%, signal=104%
KEGG_ALZHEIMERS_DISEASE	KEGG_ALZHEIMERS_DISEASE		163	-0.361006	-1.25718	0.252466	0.42539	1	4974	tags=51%, list=25%, signal=68%
KEGG_VIBRIO_CHOLERAE_INFECTION	KEGG_VIBRIO_CHOLERAE_INFECTION		54	-0.373304	-1.25269	0.239754	0.418461	1	3934	tags=46%, list=20%, signal=58%
KEGG_ADIPOCYTOKINE_SIGNALING_PATHWAY	KEGG_ADIPOCYTOKINE_SIGNALING_PATHWAY		67	-0.308007	-1.2195	0.19958	0.456251	1	2064	tags=24%, list=11%, signal=27%
KEGG_ALDOSTERONE_REGULATED_SODIUM_REABSORPTION	KEGG_ALDOSTERONE_REGULATED_SODIUM_REABSORPTION		42	-0.337167	-1.20745	0.213992	0.462662	1	1958	tags=29%, list=10%, signal=32%
KEGG_ONE_CARBON_POOL_BY_FOLATE	KEGG_ONE_CARBON_POOL_BY_FOLATE		17	-0.410847	-1.19876	0.26569	0.462722	1	3825	tags=47%, list=19%, signal=58%
KEGG_TRYPTOPHAN_METABOLISM	KEGG_TRYPTOPHAN_METABOLISM		40	-0.360187	-1.16092	0.298283	0.509572	1	1682	tags=30%, list=9%, signal=33%
KEGG_CARDIAC_MUSCLE_CONTRACTION	KEGG_CARDIAC_MUSCLE_CONTRACTION		77	-0.352046	-1.14558	0.330116	0.51907	1	4827	tags=47%, list=25%, signal=62%
KEGG_THYROID_CANCER	KEGG_THYROID_CANCER		29	-0.336857	-1.13927	0.289979	0.515013	1	1947	tags=28%, list=10%, signal=31%
KEGG_PENTOSE_PHOSPHATE_PATHWAY	KEGG_PENTOSE_PHOSPHATE_PATHWAY		26	-0.349278	-1.12334	0.312369	0.526363	1	3155	tags=31%, list=16%, signal=37%
KEGG_GLYCOSYLPHOSPHATIDYLINOSITOL_GPI_ANCHOR_BIOSYNTHESIS	KEGG_GLYCOSYLPHOSPHATIDYLINOSITOL_GPI_ANCHOR_BIOSYNTHESIS		25	-0.349744	-1.10406	0.357143	0.543639	1	2573	tags=20%, list=13%, signal=23%
KEGG_NOTCH_SIGNALING_PATHWAY	KEGG_NOTCH_SIGNALING_PATHWAY		47	-0.330799	-1.08543	0.368421	0.55997	1	2967	tags=34%, list=15%, signal=40%
KEGG_ALANINE_ASPARTATE_AND_GLUTAMATE_METABOLISM	KEGG_ALANINE_ASPARTATE_AND_GLUTAMATE_METABOLISM		32	-0.355916	-1.06774	0.348008	0.574316	1	6529	tags=69%, list=33%, signal=103%
KEGG_RENIN_ANGIOTENSIN_SYSTEM	KEGG_RENIN_ANGIOTENSIN_SYSTEM		16	-0.37191	-1.0644	0.349138	0.565969	1	5705	tags=31%, list=29%, signal=44%
KEGG_ADHERENS_JUNCTION	KEGG_ADHERENS_JUNCTION		73	-0.288492	-1.02376	0.443515	0.62055	1	3316	tags=33%, list=17%, signal=39%
KEGG_SPLICEOSOME	KEGG_SPLICEOSOME		126	-0.285606	-1.01102	0.442886	0.628286	1	5547	tags=37%, list=28%, signal=51%
KEGG_RNA_POLYMERASE	KEGG_RNA_POLYMERASE		29	-0.295164	-0.975423	0.452138	0.67316	1	4633	tags=28%, list=24%, signal=36%
KEGG_PRIMARY_BILE_ACID_BIOSYNTHESIS	KEGG_PRIMARY_BILE_ACID_BIOSYNTHESIS		16	-0.452123	-0.966774	0.535565	0.673001	1	6498	tags=75%, list=33%, signal=112%
KEGG_GLYCEROPHOSPHOLIPID_METABOLISM	KEGG_GLYCEROPHOSPHOLIPID_METABOLISM		77	-0.233474	-0.96022	0.526427	0.669117	1	1710	tags=17%, list=9%, signal=18%
KEGG_RETINOL_METABOLISM	KEGG_RETINOL_METABOLISM		64	-0.368595	-0.953773	0.552209	0.664987	1	6220	tags=52%, list=32%, signal=75%
KEGG_GLUTATHIONE_METABOLISM	KEGG_GLUTATHIONE_METABOLISM		47	-0.270883	-0.952018	0.507968	0.654211	1	5224	tags=45%, list=27%, signal=61%
KEGG_NITROGEN_METABOLISM	KEGG_NITROGEN_METABOLISM		23	-0.330077	-0.943907	0.534413	0.654232	1	6817	tags=57%, list=35%, signal=86%
KEGG_CYSTEINE_AND_METHIONINE_METABOLISM	KEGG_CYSTEINE_AND_METHIONINE_METABOLISM		34	-0.276469	-0.928422	0.538793	0.666157	1	2295	tags=18%, list=12%, signal=20%
KEGG_FRUCTOSE_AND_MANNOSE_METABOLISM	KEGG_FRUCTOSE_AND_MANNOSE_METABOLISM		33	-0.286566	-0.924194	0.520243	0.659568	1	3427	tags=33%, list=17%, signal=40%
KEGG_INSULIN_SIGNALING_PATHWAY	KEGG_INSULIN_SIGNALING_PATHWAY		137	-0.206848	-0.918175	0.591102	0.656246	1	2135	tags=18%, list=11%, signal=20%
KEGG_ENDOMETRIAL_CANCER	KEGG_ENDOMETRIAL_CANCER		52	-0.261253	-0.913904	0.541578	0.6502	1	2629	tags=27%, list=13%, signal=31%
KEGG_METABOLISM_OF_XENOBIOTICS_BY_CYTOCHROME_P450	KEGG_METABOLISM_OF_XENOBIOTICS_BY_CYTOCHROME_P450		68	-0.328941	-0.91176	0.617234	0.64162	1	6764	tags=56%, list=34%, signal=85%
KEGG_EPITHELIAL_CELL_SIGNALING_IN_HELICOBACTER_PYLORI_INFECTION	KEGG_EPITHELIAL_CELL_SIGNALING_IN_HELICOBACTER_PYLORI_INFECTION		68	-0.240903	-0.911282	0.565574	0.630656	1	3543	tags=34%, list=18%, signal=41%
KEGG_GLYCOSAMINOGLYCAN_DEGRADATION	KEGG_GLYCOSAMINOGLYCAN_DEGRADATION		21	-0.290318	-0.89574	0.594203	0.643753	1	1222	tags=14%, list=6%, signal=15%
KEGG_INOSITOL_PHOSPHATE_METABOLISM	KEGG_INOSITOL_PHOSPHATE_METABOLISM		54	-0.258523	-0.895559	0.60166	0.632734	1	3699	tags=33%, list=19%, signal=41%
KEGG_BASAL_CELL_CARCINOMA	KEGG_BASAL_CELL_CARCINOMA		55	-0.245549	-0.881067	0.629857	0.642331	1	3371	tags=24%, list=17%, signal=28%
KEGG_DRUG_METABOLISM_CYTOCHROME_P450	KEGG_DRUG_METABOLISM_CYTOCHROME_P450		70	-0.312686	-0.844241	0.686117	0.684725	1	6791	tags=56%, list=35%, signal=85%
KEGG_AMINOACYL_TRNA_BIOSYNTHESIS	KEGG_AMINOACYL_TRNA_BIOSYNTHESIS		41	-0.226999	-0.71631	0.7577	0.856774	1	4272	tags=32%, list=22%, signal=40%
KEGG_ASCORBATE_AND_ALDARATE_METABOLISM	KEGG_ASCORBATE_AND_ALDARATE_METABOLISM		25	-0.28498	-0.700821	0.820675	0.86196	1	747	tags=12%, list=4%, signal=12%
KEGG_RIBOSOME	KEGG_RIBOSOME		86	-0.252649	-0.539003	0.831041	0.99031	1	8093	tags=55%, list=41%, signal=93%
KEGG_STEROID_HORMONE_BIOSYNTHESIS	KEGG_STEROID_HORMONE_BIOSYNTHESIS		55	-0.188225	-0.518708	0.991919	0.983524	1	6764	tags=45%, list=34%, signal=69%
KEGG_GLYCOSAMINOGLYCAN_BIOSYNTHESIS_HEPARAN_SULFATE	KEGG_GLYCOSAMINOGLYCAN_BIOSYNTHESIS_HEPARAN_SULFATE		26	-0.161432	-0.508628	0.983838	0.971701	1	2645	tags=15%, list=13%, signal=18%
